# Supplementary material for: Tamock: simulation of habitat-specific benchmark data in metagenomics
Source: BMC Bioinformatics. 2021 May 1;22:227. doi: 10.1186/s12859-021-04154-z (PMC8088724; doi:10.1186/s12859-021-04154-z)
Supplement: Supplementary file 1 — Additional file 1: Supplementary Figure 1. Genome fractions for the top five Bifidobacterium strains classified in the iHMP2 stool sample J00827 (Benchmark data set) for which contigs of the genome bin 36 could by aligned are shown. The reference genome GCF_000010425.1 corresponds to Bifidobacterium adolescentis ATCC 15703 with 89.73% coverage and has been sampled 9x in the simulated sequence fraction constituting for 1.39% of all reads. The figure is produced with MetaQUAST v5.0.2 (Mikheenko et al. 2016). [file 12859_2021_4154_MOESM1_ESM.txt]

###################################################
### Supplementary Methods 			###
###################################################

#####################################
### Creation of Tamock Benchmarks ###
#####################################

#######################################
### Tamock Default Mode - Benchmark ###

tamock -1 <Forward eads original sample> -2 <Reverse reads original sample> -o <Output directory> -t <#threads> -d E,B,V,A -R </path/to/dir/to/store_or_read/refgenomes>

#final benchmark sample can be found at
#outdir/benchmark_<samplename>_1.fastq

################################
### Tamock "Simonly"/"Orig-repl" Benchmark ###
# with the -k option, temporary files are kept i.e. the simulated sequence fraction
# outputfiles simulated_1.fq and simulated_2.fq are used for "simonly" benchmark data
# -d option, all four domains of (E)ukaryota, (B)acteria, (V)iruses, and (A)rchaea are simulated to the extend of available reference genomes in RefSeq

tamock -1 <FWD> -2 <RVS> -o <Outdir> -t 6 -d E,B,V,A -k -R <refdir>

#in the output directory, three sets of sequences can be found under
#outdir/tmpreads
#outdir/tmpreads/Sample_1.not_repl.fastq	=> unclassified sequences which will not be replaced
#outdir/tmpreads/Sample_1.repl_by_sim.fastq	=> sequences which could be classified by Centrifuge and will be replaced subsequently ("Orig-repl").
#outdir/tmpreads/simulated_1.fq			=> sequences simulated by ART ("Simonly"). Combined with XX.not_repl.fastq they form the final Tamock benchmark sample.

##################################
### Tamock Simscaled Benchmark ###
# the depth for the simulated sequence fraction was taken from the total read number of the corresponding sample
# to form the "simscaled" benchmark, simulated_1.fq and simulated_2.fq are used with the sequence depth than the corresponding original sample
# the resulting benchmark sample will be build from the scaled simulated fraction together with the XX_not_repl.fastq file of unclassified sequences and is not used in the manuscript.

tamock -1 <FWD> -2 <RVS> -o <Outdir> -t 6 -d E,B,V,A -k --rn-sim <sequence depth for simulated fraction> -R <refdir>


###################################################
### Assembly and Binning			###
###################################################

###################################################
### Assembly for each respective benchmark data ###

spades.py -1 <benchmark_1.fq> -2 <benchmark_2.fq> -o <outdir> -t <threads> -k auto --meta -m <maxmemory>

###############################################################
### Mapping benchmark sequences to the assembly for binning ###

bowtie2-build --threads <threads> <spades_out.contigs.fa> contigs
bowtie2 -p <threads> -x contigs -1 <benchmark_1.fq> -2 <benchmark_2.fq> | samtools view -bS - > raw_vs_assembly.bam
samtools sort --threads <threads> -o raw_vs_assembly.sorted.bam raw_vs_assembly.bam

##############################################
### Binning and analysis of bins by Checkm ###

runMetaBat.sh -t <threads> <spades_out.contigs.fa> raw_vs_assembly.sorted.bam
checkm lineage_wf -t <threads> -x fa <metabat_outdir> checkm_out

######################################################################################
### Check number of tRNA and rRNA genes with barrnap and tRNAscan-SE for every bin ###

barrnap <metabat_out/bin.1.fa> <barrnapresult.rrna.gff>
tRNAscan-SE -G -o <trnascan.trna.out> <metabat_out/bin.1.fa>
