# Supplementary material for: Tamock: simulation of habitat-specific benchmark data in metagenomics
Source: BMC Bioinformatics. 2021 May 1;22:227. doi: 10.1186/s12859-021-04154-z (PMC8088724; doi:10.1186/s12859-021-04154-z)
Supplement: Supplementary file 2 — Additional file 2: Supplementary Figure 2. Percentage of sequence reads mapping to the respective reference genome for the top five Bifidobacterium strains classified in the iHMP2 stool sample J00827 (Benchmark data set). 1.36% of sequences mapped to the reference genome GCF_000010425.1 (Bifidobacterium adolescentis ATCC 15703) while 1.39% of sequences mapped back to genome bin 36. The figure is produced with MetaQUAST v5.0.2 (Mikheenko et al. 2016). [file 12859_2021_4154_MOESM2_ESM.xlsx]

## Sheet: Index
Statistics from example runs of Tamock are presented
Index:	p+h+v (prokaryotes + human + viruses)
p+h+v index	Results from several metagenomic benchmark samples created by Tamock
Origin of data	Sources of test data

## Sheet: p+h+v index
			All reads											Classified reads
Study	Sample ID	Surface/Body site	All reads	Classified	Classified %	Bacteria	Bacteria %	Archaea	Archaea %	Eukaryota	Eukaryota %	Viruses	Viruses %	Number of reference genomes	Assigned to reference genome	Assigned to reference genome %	Assigned above species level	Assigned above species level %	Without reference genome	Without reference genome %
CAMDA Sacramento	1A	Grey painted metal bench	22289743	7701711	0.345527	6745479	0.302627	43164	0.0019365	768806	0.0344915	9740	0.000436972	5553	5976719	0.776025	1671723	0.217059	53269	0.00691652
	4A	Black painted metal bench	25388446	3956843	0.155852	2617946	0.103116	31846	0.00125435	1153617	0.0454387	11081	0.000436458	5709	3208822	0.810955	724239	0.183035	23781	0.00601009
	2B	Metal/plastic ticket machine	22125189	4641618	0.209789	3211918	0.14517	31273	0.00141346	1236347	0.0558796	9617	0.000434663	5635	3745627	0.806966	868476	0.187106	27515	0.00592789
	5B	Metal/plastic ticket machine	22287668	12361667	0.554642	3370209	0.151214	25109	0.00112659	8816107	0.39556	5909	0.000265124	5134	11422049	0.923989	912153	0.0737888	27465	0.00222179
	3C	Black painted metal platform railing	20449862	3656284	0.178793	2247617	0.109909	26079	0.00127527	1183599	0.0578781	8954	0.000437851	5474	2951084	0.807127	686227	0.187684	18973	0.00518915
	6C	Black painted metal platform railing	21412655	14548656	0.679442	1909793	0.0891899	15638	0.000730316	12436134	0.580784	4836	0.000225848	4957	13933508	0.957718	598909	0.0411659	16239	0.00111619
CAMDA Boston	SRR3545910	Seat	10204672	7004443	0.686396	3030603	0.296982	11849	0.00116113	3190351	0.312636	3369	0.000330143	4211	4971281	0.709733	1085464	0.154968	947698	0.1353
	SRR3545948	Seat back	20060029	13846372	0.690247	4730894	0.235837	21200	0.00105683	6948480	0.346384	14412	0.000718444	4675	10908065	0.787792	2124746	0.153451	153427	0.0110807
	SRR3545963	Touchscreen	25469015	15602804	0.612619	6421838	0.252143	28810	0.00113118	7073592	0.277733	13893	0.000545486	5039	12445966	0.797675	3120571	0.200001	36267	0.00232439
	SRR3546358	Grip	8379495	7341486	0.876125	2616947	0.312304	1791	0.000213736	4285927	0.511478	6333	0.000755773	3668	6765272	0.921513	572077	0.0779239	4137	0.00056351
	SRR3546380	Pole	20942689	19769578	0.943985	2182910	0.104233	3310	0.00015805	17029329	0.81314	9639	0.000460256	3693	19089820	0.965616	674968	0.0341418	4790	0.000242291
	SRR3546382	Touchscreen	11454921	9169570	0.800492	1545481	0.134919	7956	0.000694549	7118163	0.621407	2815	0.000245746	4094	8447076	0.921207	715266	0.0780043	7228	0.000788259
CAMDA New York	SRR1748994	Metal	6320301	5843793	0.924607	5815426	0.920119	821	0.000129899	11425	0.00180767	7960	0.00125943	3477	4980917	0.852343	862385	0.147573	491	8.40208e-05
	SRR1749044	Wood	7685065	6429038	0.836563	6393699	0.831964	2171	0.000282496	21110	0.00274689	2185	0.000284318	3742	6088484	0.947029	338297	0.0526202	2257	0.000351063
	SRR1749150	Metal	9533930	5393897	0.565758	5311662	0.557132	7009	0.000735164	60700	0.00636673	2840	0.000297883	4085	4320924	0.801076	1064059	0.197271	8914	0.00165261
	SRR1749373	Metal/plastic	7486896	6792615	0.907267	6770915	0.904369	772	0.000103113	8245	0.00110126	5951	0.000794855	2583	6485609	0.954803	305213	0.0449331	1793	0.000263963
	SRR1749832	Metal/plastic	7443683	5483123	0.736614	5432435	0.729805	8732	0.00117308	24765	0.00332698	3958	0.000531726	3783	5097540	0.929678	378270	0.0689881	7313	0.00133373
	SRR1750033	Wood	3707776	2790685	0.752657	2753910	0.742739	1349	0.00036383	12378	0.00333839	749	0.000202008	3714	2457009	0.880432	331589	0.11882	2087	0.000747845
iHMP T2D	HMP2_J00827_M_ST_T0_B0_0120_ZN9YTFN-1012_C8GAAANXX	Feces	13755459	6114777	0.444535	5866833	0.426509	13920	0.00101196	79317	0.00576622	54053	0.00392957	4372	5507510	0.900689	587095	0.0960125	20172	0.00329889
	HMP2_J00857_M_ST_T0_B0_0120_ZKVR426-02_C8GAAANXX	Feces	29052015	13048941	0.449158	12238419	0.421259	48203	0.0016592	568918	0.0195827	11190	0.000385171	4962	11685580	0.895519	1310548	0.100433	52795	0.00404592
	HMP2_J00852_M_ST_T0_B0_0120_ZL9BTWF-05_HA986ADXX	Feces	8627219	3230611	0.374467	2976333	0.344993	8440	0.000978299	89857	0.0104155	120547	0.0139729	3978	2738114	0.847553	482673	0.149406	9824	0.00304091
	HMP2_J43807_M_ST_T0_B0_0120_ZLZNCLZ-1032_C93B2ANXX	Feces	19399134	9081379	0.468133	8842915	0.455841	15736	0.00081117	60255	0.00310607	4513	0.000232639	4398	8087674	0.890578	971217	0.106946	22488	0.00247628
	HMP2_J29024_M_NS_T0_B0_0120_ZX52KVK-1032_C8H9PANXX	Nasal cavity	15475799	15435934	0.997424	246	1.58958e-05	3	1.93851e-07	15430497	0.997073	13	8.40021e-07	77	15430745	0.999664	5188	0.000336099	1	6.47839e-08
	HMP2_J05444_M_NS_T0_B0_0120_ZKVR426-1014_H7FHFBGXX	Nasal cavity	3375585	3312419	0.981287	1871	0.000554274	89	2.63658e-05	3307001	0.979682	27	7.99861e-06	989	3308785	0.998903	3621	0.00109316	13	3.92462e-06
	HMP2_J05439_M_NS_T0_B0_0120_ZL9BTWF-1013_C934HANXX	Nasal cavity	12504582	12396801	0.991381	50860	0.00406731	75	5.9978e-06	12089061	0.966771	2636	0.000210803	1769	12135036	0.978884	260986	0.0210527	779	6.28388e-05
	HMP2_J16532_M_NS_T0_B0_0120_ZOZOW1T-84bR_HK3LNBGXX	Nasal cavity	9723661	9703607	0.997938	1940	0.000199513	22	2.26252e-06	9569429	0.984138	16	1.64547e-06	498	9571264	0.986361	132335	0.0136377	8	8.24436e-07
			The number of sequence counts all sequences with assigned reference genomes are scaled to for “simscaled”												Sequence fraction for “simonly” and ”orig-repl”

## Sheet: Origin of data
iHMP study	Sample ID	Body site	Source
T2D	932d8fbc70ae8f856028b3f67c4f21b0	Feces	https://portal.hmpdacc.org	http://downloads.hmpdacc.org/ihmp/t2d/genome/microbiome/wgs/raw/HMP2_J00827_M_ST_T0_B0_0120_ZN9YTFN-1012_C8GAAANXX.raw.fastq.tar
T2D	932d8fbc70ae8f856028b3f67c3ca651	Feces	https://portal.hmpdacc.org	http://downloads.hmpdacc.org/ihmp/t2d/genome/microbiome/wgs/raw/HMP2_J00857_M_ST_T0_B0_0120_ZKVR426-02_C8GAAANXX.raw.fastq.tar
T2D	c22b9238b5b9beec7a9a1fc7c32a71e6	Feces	https://portal.hmpdacc.org	http://downloads.hmpdacc.org/ihmp/t2d/genome/microbiome/wgs/raw/HMP2_J00852_M_ST_T0_B0_0120_ZL9BTWF-05_HA986ADXX.raw.fastq.tar
T2D	e50d0c183689e4053ccb35f8b2a17eaa	Feces	https://portal.hmpdacc.org	http://downloads.hmpdacc.org/ihmp/t2d/genome/microbiome/wgs/raw/HMP2_J43807_M_ST_T0_B0_0120_ZLZNCLZ-1032_C93B2ANXX.raw.fastq.tar
T2D	932d8fbc70ae8f856028b3f67c6fa354	Nasal cavity	https://portal.hmpdacc.org	http://downloads.hmpdacc.org/ihmp/t2d/genome/microbiome/wgs/raw/HMP2_J29024_M_NS_T0_B0_0120_ZX52KVK-1032_C8H9PANXX.raw.fastq.tar
T2D	c22b9238b5b9beec7a9a1fc7c329fa56	Nasal cavity	https://portal.hmpdacc.org	http://downloads.hmpdacc.org/ihmp/t2d/genome/microbiome/wgs/raw/HMP2_J05444_M_NS_T0_B0_0120_ZKVR426-1014_H7FHFBGXX.raw.fastq.tar
T2D	c22b9238b5b9beec7a9a1fc7c32abf11	Nasal cavity	https://portal.hmpdacc.org	http://downloads.hmpdacc.org/ihmp/t2d/genome/microbiome/wgs/raw/HMP2_J05439_M_NS_T0_B0_0120_ZL9BTWF-1013_C934HANXX.raw.fastq.tar
T2D	c22b9238b5b9beec7a9a1fc7c331b718	Nasal cavity	https://portal.hmpdacc.org	http://downloads.hmpdacc.org/ihmp/t2d/genome/microbiome/wgs/raw/HMP2_J16532_M_NS_T0_B0_0120_ZOZOW1T-84bR_HK3LNBGXX.raw.fastq.tar
CAMDA MetaSUB Inter-City Challenge	Sample ID	Surface
Sacramento	1A	Grey painted metal bench	http://camda2017.camda.info/
	4A	Black painted metal bench	http://camda2017.camda.info/
	2B	Metal/plastic ticket machine	http://camda2017.camda.info/
	5B	Metal/plastic ticket machine	http://camda2017.camda.info/
	3C	Black painted metal platform railing	http://camda2017.camda.info/
	6C	Black painted metal platform railing	http://camda2017.camda.info/
Boston	SRR3545910	Seat	SRA Archive
	SRR3545948	Seat back	SRA Archive
	SRR3545963	Touchscreen	SRA Archive
	SRR3546358	Grip	SRA Archive
	SRR3546380	Pole	SRA Archive
	SRR3546382	Touchscreen	SRA Archive
New York	SRR1748994	Metal	SRA Archive
	SRR1749044	Wood	SRA Archive
	SRR1749150	Metal	SRA Archive
	SRR1749373	Metal/plastic	SRA Archive
	SRR1749832	Metal/plastic	SRA Archive
	SRR1750033	Wood	SRA Archive
