# Supplementary material for: Tamock: simulation of habitat-specific benchmark data in metagenomics
Source: BMC Bioinformatics. 2021 May 1;22:227. doi: 10.1186/s12859-021-04154-z (PMC8088724; doi:10.1186/s12859-021-04154-z)
Supplement: Supplementary file 3 — Additional file 3: Supplementary Figure 3. The number of misassemblies for genome bin 36 compared to the top five Bifidobacterium strains classified in theiHMP2 stool sample J00827 (Benchmark data set) is shown. No misassemblies were identified for all five reference genomes. The figure is produced with MetaQUAST v5.0.2 (Mikheenko et al. 2016). [file 12859_2021_4154_MOESM3_ESM.xlsx]

## Sheet: Bin Summary
Experiment	Sample	Type	Bin_ID	Marker_lineage	Completeness	Contamination	Strain_heterogeneity	rRNA_genes	tRNA_genes	Bin_Qual
camda_bos	SRR3545910	Simulated	bin.1	k__Bacteria (UID203)	13.01	0	0	0	7	LQ
camda_bos	SRR3545948	Simulated	bin.1	root (UID1)	0	0	0	0	4	LQ
camda_bos	SRR3545948	Simulated	bin.2	g__Propionibacterium (UID1709)	98.87	0.19	0	0	20	MQ*
camda_bos	SRR3545963	Simulated	bin.1	g__Propionibacterium (UID1709)	97.92	1.32	27.27	0	20	MQ*
camda_bos	SRR3546358	Simulated	bin.1	g__Propionibacterium (UID1709)	98	0.03	0	0	20	MQ*
camda_bos	SRR3546380	Simulated	bin.1	g__Propionibacterium (UID1709)	98.87	0.03	0	0	20	MQ*
camda_bos	SRR3546382	Simulated	bin.1	g__Propionibacterium (UID1709)	23.23	0	0	0	13	LQ
camda_nyc	SRR1748994	Simulated	bin.1	f__Enterobacteriaceae (UID5124)	91.55	0.73	50	1	17	MQ
camda_nyc	SRR1748994	Simulated	bin.2	c__Gammaproteobacteria (UID4445)	93.89	0.14	0	1	18	MQ*
camda_nyc	SRR1748994	Simulated	bin.3	k__Bacteria (UID203)	13.79	0	0	0	3	LQ
camda_nyc	SRR1749044	Simulated	bin.1	k__Bacteria (UID203)	41.85	0	0	0	9	LQ
camda_nyc	SRR1749044	Simulated	bin.2	f__Enterobacteriaceae (UID5124)	97.36	0.85	37.5	1	18	MQ*
camda_nyc	SRR1749044	Simulated	bin.3	k__Bacteria (UID203)	17.24	0	0	0	2	LQ
camda_nyc	SRR1749044	Simulated	bin.4	c__Gammaproteobacteria (UID4445)	99.18	0.27	0	0	17	MQ
camda_nyc	SRR1749044	Simulated	bin.5	root (UID1)	0	0	0	0	1	LQ
camda_nyc	SRR1749150	Simulated	bin.1	k__Bacteria (UID203)	80.34	1.72	100	0	16	MQ
camda_nyc	SRR1749150	Simulated	bin.10	o__Clostridiales (UID1120)	97.48	0.7	0	0	5	MQ
camda_nyc	SRR1749150	Simulated	bin.11	root (UID1)	8.33	0	0	0	11	LQ
camda_nyc	SRR1749150	Simulated	bin.12	root (UID1)	20.83	0	0	0	9	LQ
camda_nyc	SRR1749150	Simulated	bin.2	root (UID1)	4.17	0	0	0	8	LQ
camda_nyc	SRR1749150	Simulated	bin.3	k__Bacteria (UID203)	81.03	1.72	0	0	15	MQ
camda_nyc	SRR1749150	Simulated	bin.4	root (UID1)	0	0	0	0	1	LQ
camda_nyc	SRR1749150	Simulated	bin.5	o__Lactobacillales (UID374)	96.71	0	0	0	11	MQ
camda_nyc	SRR1749150	Simulated	bin.6	k__Bacteria (UID203)	49.31	1.72	100	1	12	LQ
camda_nyc	SRR1749150	Simulated	bin.7	root (UID1)	0	0	0	0	4	LQ
camda_nyc	SRR1749150	Simulated	bin.8	k__Bacteria (UID203)	20.3	0	0	0	9	LQ
camda_nyc	SRR1749150	Simulated	bin.9	k__Bacteria (UID203)	57.93	2.59	50	0	14	MQ
camda_nyc	SRR1749373	Simulated	bin.1	root (UID1)	0	0	0	0	0	LQ
camda_nyc	SRR1749373	Simulated	bin.2	c__Gammaproteobacteria (UID4445)	99.18	0.27	0	0	17	MQ
camda_nyc	SRR1749832	Simulated	bin.1	k__Bacteria (UID203)	76.21	5.17	25	0	10	MQ
camda_nyc	SRR1749832	Simulated	bin.2	o__Actinomycetales (UID1663)	85.3	2.55	66.67	0	18	MQ
camda_nyc	SRR1749832	Simulated	bin.3	k__Bacteria (UID203)	55.99	0	0	0	15	MQ
camda_nyc	SRR1749832	Simulated	bin.4	k__Bacteria (UID203)	45.69	0	0	0	8	LQ
camda_nyc	SRR1749832	Simulated	bin.5	k__Bacteria (UID203)	38.36	1.72	100	1	10	LQ
camda_nyc	SRR1749832	Simulated	bin.6	f__Xanthomonadaceae (UID4214)	100	0	0	0	18	MQ*
camda_nyc	SRR1749832	Simulated	bin.7	c__Bacilli (UID256)	70.35	1.1	0	0	10	MQ
camda_nyc	SRR1750033	Simulated	bin.1	root (UID1)	0	0	0	1	2	LQ
camda_nyc	SRR1750033	Simulated	bin.2	k__Bacteria (UID203)	27.59	1.72	0	0	2	LQ
camda_nyc	SRR1750033	Simulated	bin.3	k__Bacteria (UID203)	10.42	1.79	0	0	3	LQ
camda_nyc	SRR1750033	Simulated	bin.4	k__Bacteria (UID203)	24.14	0	0	0	10	LQ
camda_nyc	SRR1750033	Simulated	bin.5	f__Moraxellaceae (UID4680)	84.67	1.82	50	0	17	MQ
camda_sac	Sample1A	Simulated	bin.1	root (UID1)	12.5	0	0	0	8	LQ
camda_sac	Sample1A	Simulated	bin.2	k__Bacteria (UID203)	2.9	0	0	1	7	LQ
camda_sac	Sample1A	Simulated	bin.3	k__Bacteria (UID203)	18.26	1.72	0	0	13	LQ
camda_sac	Sample1A	Simulated	bin.4	root (UID1)	0	0	0	0	1	LQ
camda_sac	Sample1A	Simulated	bin.5	root (UID1)	0	0	0	0	1	LQ
camda_sac	Sample1A	Simulated	bin.6	k__Archaea (UID2)	5.92	0	0	0	1	LQ
camda_sac	Sample2B	Simulated	bin.1	k__Bacteria (UID203)	2.06	0	0	1	13	LQ
camda_sac	Sample2B	Simulated	bin.2	k__Bacteria (UID203)	3.95	0	0	2	7	LQ
camda_sac	Sample2B	Simulated	bin.3	root (UID1)	0	0	0	0	1	LQ
camda_sac	Sample2B	Simulated	bin.4	root (UID1)	0	0	0	0	0	LQ
camda_sac	Sample3C	Simulated	bin.1	k__Bacteria (UID203)	2.74	0	0	1	11	LQ
camda_sac	Sample3C	Simulated	bin.2	k__Bacteria (UID203)	1.36	0	0	1	4	LQ
camda_sac	Sample3C	Simulated	bin.3	k__Bacteria (UID203)	2.07	0	0	1	16	LQ
camda_sac	Sample4A	Simulated	bin.1	root (UID1)	4.92	0.76	50	1	10	LQ
camda_sac	Sample4A	Simulated	bin.2	root (UID1)	0	0	0	0	2	LQ
camda_sac	Sample4A	Simulated	bin.3	k__Bacteria (UID203)	2.9	0	0	0	12	LQ
camda_sac	Sample4A	Simulated	bin.4	root (UID1)	0	0	0	0	3	LQ
camda_sac	Sample5B	Simulated	bin.1	k__Bacteria (UID203)	5.06	0	0	0	8	LQ
camda_sac	Sample5B	Simulated	bin.2	root (UID1)	0	0	0	0	1	LQ
camda_sac	Sample5B	Simulated	bin.3	root (UID1)	0	0	0	0	1	LQ
camda_sac	Sample5B	Simulated	bin.4	root (UID1)	0	0	0	0	0	LQ
camda_sac	Sample6C	Simulated	bin.1	root (UID1)	0	0	0	0	0	LQ
camda_sac	Sample6C	Simulated	bin.2	root (UID1)	0	0	0	0	0	LQ
camda_sac	Sample6C	Simulated	bin.3	root (UID1)	0	0	0	0	1	LQ
camda_sac	Sample6C	Simulated	bin.4	k__Bacteria (UID203)	5.28	0	0	1	8	LQ
camda_sac	Sample6C	Simulated	bin.5	root (UID1)	0	0	0	0	3	LQ
camda_sac	Sample6C	Simulated	bin.6	root (UID1)	0	0	0	0	2	LQ
ihmp_NS	HMP2_J05439_M_NS_T0_B0_0120_ZL9BTWF-1013_C934HANXX	Simulated	bin.1	root (UID1)	0	0	0	0	2	LQ
ihmp_NS	HMP2_J05439_M_NS_T0_B0_0120_ZL9BTWF-1013_C934HANXX	Simulated	bin.2	root (UID1)	0	0	0	0	4	LQ
ihmp_NS	HMP2_J05439_M_NS_T0_B0_0120_ZL9BTWF-1013_C934HANXX	Simulated	bin.3	root (UID1)	1.04	0	0	0	0	LQ
ihmp_NS	HMP2_J16532_M_NS_T0_B0_0120_ZOZOW1T-84bR_HK3LNBGXX	Simulated	bin.1	root (UID1)	0	0	0	0	2	LQ
ihmp_NS	HMP2_J16532_M_NS_T0_B0_0120_ZOZOW1T-84bR_HK3LNBGXX	Simulated	bin.2	root (UID1)	0	0	0	0	0	LQ
ihmp_NS	HMP2_J16532_M_NS_T0_B0_0120_ZOZOW1T-84bR_HK3LNBGXX	Simulated	bin.3	root (UID1)	0	0	0	0	0	LQ
ihmp_NS	HMP2_J29024_M_NS_T0_B0_0120_ZX52KVK-1032_C8H9PANXX	Simulated	bin.1	root (UID1)	0	0	0	0	0	LQ
ihmp_NS	HMP2_J29024_M_NS_T0_B0_0120_ZX52KVK-1032_C8H9PANXX	Simulated	bin.2	root (UID1)	0	0	0	0	9	LQ
ihmp_NS	HMP2_J29024_M_NS_T0_B0_0120_ZX52KVK-1032_C8H9PANXX	Simulated	bin.3	root (UID1)	0	0	0	0	0	LQ
ihmp_NS	HMP2_J29024_M_NS_T0_B0_0120_ZX52KVK-1032_C8H9PANXX	Simulated	bin.4	root (UID1)	0	0	0	0	0	LQ
ihmp_ST	HMP2_J00827_M_ST_T0_B0_0120_ZN9YTFN-1012_C8GAAANXX	Simulated	bin.1	f__Lachnospiraceae (UID1286)	96.22	1.45	66.67	0	15	MQ
ihmp_ST	HMP2_J00827_M_ST_T0_B0_0120_ZN9YTFN-1012_C8GAAANXX	Simulated	bin.10	root (UID1)	0	0	0	0	0	LQ
ihmp_ST	HMP2_J00827_M_ST_T0_B0_0120_ZN9YTFN-1012_C8GAAANXX	Simulated	bin.11	o__Clostridiales (UID1212)	89.01	0	0	0	12	MQ
ihmp_ST	HMP2_J00827_M_ST_T0_B0_0120_ZN9YTFN-1012_C8GAAANXX	Simulated	bin.12	k__Bacteria (UID2982)	97.28	0.68	100	0	19	MQ*
ihmp_ST	HMP2_J00827_M_ST_T0_B0_0120_ZN9YTFN-1012_C8GAAANXX	Simulated	bin.13	k__Bacteria (UID203)	15.79	0	0	0	3	LQ
ihmp_ST	HMP2_J00827_M_ST_T0_B0_0120_ZN9YTFN-1012_C8GAAANXX	Simulated	bin.14	o__Selenomonadales (UID1024)	99.38	1.5	0	1	18	MQ*
ihmp_ST	HMP2_J00827_M_ST_T0_B0_0120_ZN9YTFN-1012_C8GAAANXX	Simulated	bin.15	k__Bacteria (UID203)	1.79	0	0	0	1	LQ
ihmp_ST	HMP2_J00827_M_ST_T0_B0_0120_ZN9YTFN-1012_C8GAAANXX	Simulated	bin.16	root (UID1)	0	0	0	0	1	LQ
ihmp_ST	HMP2_J00827_M_ST_T0_B0_0120_ZN9YTFN-1012_C8GAAANXX	Simulated	bin.17	p__Bacteroidetes (UID2605)	89.53	1.2	33.33	0	11	MQ
ihmp_ST	HMP2_J00827_M_ST_T0_B0_0120_ZN9YTFN-1012_C8GAAANXX	Simulated	bin.18	k__Bacteria (UID203)	55.38	1.79	100	0	11	MQ
ihmp_ST	HMP2_J00827_M_ST_T0_B0_0120_ZN9YTFN-1012_C8GAAANXX	Simulated	bin.19	k__Bacteria (UID203)	62.07	0	0	0	6	MQ
ihmp_ST	HMP2_J00827_M_ST_T0_B0_0120_ZN9YTFN-1012_C8GAAANXX	Simulated	bin.2	root (UID1)	0	0	0	0	0	LQ
ihmp_ST	HMP2_J00827_M_ST_T0_B0_0120_ZN9YTFN-1012_C8GAAANXX	Simulated	bin.20	k__Bacteria (UID203)	6.9	0	0	0	3	LQ
ihmp_ST	HMP2_J00827_M_ST_T0_B0_0120_ZN9YTFN-1012_C8GAAANXX	Simulated	bin.21	o__Clostridiales (UID1212)	94.3	2.01	0	1	14	MQ
ihmp_ST	HMP2_J00827_M_ST_T0_B0_0120_ZN9YTFN-1012_C8GAAANXX	Simulated	bin.22	root (UID1)	0	0	0	0	0	LQ
ihmp_ST	HMP2_J00827_M_ST_T0_B0_0120_ZN9YTFN-1012_C8GAAANXX	Simulated	bin.23	k__Bacteria (UID203)	22.6	0	0	0	1	LQ
ihmp_ST	HMP2_J00827_M_ST_T0_B0_0120_ZN9YTFN-1012_C8GAAANXX	Simulated	bin.24	g__Prevotella (UID2724)	91.91	1.13	0	0	18	MQ*
ihmp_ST	HMP2_J00827_M_ST_T0_B0_0120_ZN9YTFN-1012_C8GAAANXX	Simulated	bin.25	root (UID1)	0	0	0	0	1	LQ
ihmp_ST	HMP2_J00827_M_ST_T0_B0_0120_ZN9YTFN-1012_C8GAAANXX	Simulated	bin.26	root (UID1)	0	0	0	0	2	LQ
ihmp_ST	HMP2_J00827_M_ST_T0_B0_0120_ZN9YTFN-1012_C8GAAANXX	Simulated	bin.27	k__Bacteria (UID203)	8.62	0	0	0	1	LQ
ihmp_ST	HMP2_J00827_M_ST_T0_B0_0120_ZN9YTFN-1012_C8GAAANXX	Simulated	bin.28	root (UID1)	0	0	0	0	4	LQ
ihmp_ST	HMP2_J00827_M_ST_T0_B0_0120_ZN9YTFN-1012_C8GAAANXX	Simulated	bin.29	k__Bacteria (UID203)	7.02	0	0	0	0	LQ
ihmp_ST	HMP2_J00827_M_ST_T0_B0_0120_ZN9YTFN-1012_C8GAAANXX	Simulated	bin.3	o__Clostridiales (UID1212)	82.06	0	0	0	5	MQ
ihmp_ST	HMP2_J00827_M_ST_T0_B0_0120_ZN9YTFN-1012_C8GAAANXX	Simulated	bin.30	root (UID1)	4.17	0	0	1	4	LQ
ihmp_ST	HMP2_J00827_M_ST_T0_B0_0120_ZN9YTFN-1012_C8GAAANXX	Simulated	bin.31	k__Bacteria (UID203)	83.1	48.62	29.41	0	20	LQ
ihmp_ST	HMP2_J00827_M_ST_T0_B0_0120_ZN9YTFN-1012_C8GAAANXX	Simulated	bin.32	k__Bacteria (UID203)	10.34	0	0	0	0	LQ
ihmp_ST	HMP2_J00827_M_ST_T0_B0_0120_ZN9YTFN-1012_C8GAAANXX	Simulated	bin.33	k__Bacteria (UID203)	33.49	1.75	100	0	3	LQ
ihmp_ST	HMP2_J00827_M_ST_T0_B0_0120_ZN9YTFN-1012_C8GAAANXX	Simulated	bin.34	o__Clostridiales (UID1212)	100	0	0	0	17	MQ
ihmp_ST	HMP2_J00827_M_ST_T0_B0_0120_ZN9YTFN-1012_C8GAAANXX	Simulated	bin.35	p__Bacteroidetes (UID2605)	84.78	0	0	0	15	MQ
ihmp_ST	HMP2_J00827_M_ST_T0_B0_0120_ZN9YTFN-1012_C8GAAANXX	Simulated	bin.36	f__Bifidobacteriaceae (UID1458)	96.68	0.15	100	1	18	MQ*
ihmp_ST	HMP2_J00827_M_ST_T0_B0_0120_ZN9YTFN-1012_C8GAAANXX	Simulated	bin.37	o__Clostridiales (UID1212)	86.59	1.01	0	1	14	MQ
ihmp_ST	HMP2_J00827_M_ST_T0_B0_0120_ZN9YTFN-1012_C8GAAANXX	Simulated	bin.38	root (UID1)	0	0	0	0	1	LQ
ihmp_ST	HMP2_J00827_M_ST_T0_B0_0120_ZN9YTFN-1012_C8GAAANXX	Simulated	bin.39	root (UID1)	8.33	0	0	0	3	LQ
ihmp_ST	HMP2_J00827_M_ST_T0_B0_0120_ZN9YTFN-1012_C8GAAANXX	Simulated	bin.4	k__Bacteria (UID203)	27.9	0	0	0	4	LQ
ihmp_ST	HMP2_J00827_M_ST_T0_B0_0120_ZN9YTFN-1012_C8GAAANXX	Simulated	bin.40	k__Bacteria (UID203)	74.14	0	0	0	13	MQ
ihmp_ST	HMP2_J00827_M_ST_T0_B0_0120_ZN9YTFN-1012_C8GAAANXX	Simulated	bin.41	f__Lachnospiraceae (UID1286)	87.23	1.93	20	0	13	MQ
ihmp_ST	HMP2_J00827_M_ST_T0_B0_0120_ZN9YTFN-1012_C8GAAANXX	Simulated	bin.42	k__Bacteria (UID203)	60.34	1.72	100	0	14	MQ
ihmp_ST	HMP2_J00827_M_ST_T0_B0_0120_ZN9YTFN-1012_C8GAAANXX	Simulated	bin.5	p__Proteobacteria (UID3887)	65.74	0.21	50	0	10	MQ
ihmp_ST	HMP2_J00827_M_ST_T0_B0_0120_ZN9YTFN-1012_C8GAAANXX	Simulated	bin.6	k__Bacteria (UID203)	42.24	0	0	1	9	LQ
ihmp_ST	HMP2_J00827_M_ST_T0_B0_0120_ZN9YTFN-1012_C8GAAANXX	Simulated	bin.7	f__Bifidobacteriaceae (UID1462)	89.96	0.88	50	0	15	MQ
ihmp_ST	HMP2_J00827_M_ST_T0_B0_0120_ZN9YTFN-1012_C8GAAANXX	Simulated	bin.8	k__Bacteria (UID203)	12.07	0	0	0	0	LQ
ihmp_ST	HMP2_J00827_M_ST_T0_B0_0120_ZN9YTFN-1012_C8GAAANXX	Simulated	bin.9	k__Bacteria (UID203)	70.56	79.02	82.54	0	18	LQ
ihmp_ST	HMP2_J00852_M_ST_T0_B0_0120_ZL9BTWF-05_HA986ADXX	Simulated	bin.1	o__Bacteroidales (UID2654)	97.77	0.19	0	0	18	MQ*
ihmp_ST	HMP2_J00852_M_ST_T0_B0_0120_ZL9BTWF-05_HA986ADXX	Simulated	bin.10	k__Bacteria (UID203)	64.21	2.63	0	0	6	MQ
ihmp_ST	HMP2_J00852_M_ST_T0_B0_0120_ZL9BTWF-05_HA986ADXX	Simulated	bin.11	k__Bacteria (UID203)	6.9	0	0	0	2	LQ
ihmp_ST	HMP2_J00852_M_ST_T0_B0_0120_ZL9BTWF-05_HA986ADXX	Simulated	bin.12	root (UID1)	4.17	0	0	0	1	LQ
ihmp_ST	HMP2_J00852_M_ST_T0_B0_0120_ZL9BTWF-05_HA986ADXX	Simulated	bin.13	k__Bacteria (UID203)	57.05	0	0	0	13	MQ
ihmp_ST	HMP2_J00852_M_ST_T0_B0_0120_ZL9BTWF-05_HA986ADXX	Simulated	bin.14	root (UID1)	0	0	0	0	2	LQ
ihmp_ST	HMP2_J00852_M_ST_T0_B0_0120_ZL9BTWF-05_HA986ADXX	Simulated	bin.15	k__Bacteria (UID2982)	91.04	0.68	0	0	19	MQ*
ihmp_ST	HMP2_J00852_M_ST_T0_B0_0120_ZL9BTWF-05_HA986ADXX	Simulated	bin.16	root (UID1)	4.17	4.17	100	0	0	LQ
ihmp_ST	HMP2_J00852_M_ST_T0_B0_0120_ZL9BTWF-05_HA986ADXX	Simulated	bin.2	root (UID1)	0	0	0	0	0	LQ
ihmp_ST	HMP2_J00852_M_ST_T0_B0_0120_ZL9BTWF-05_HA986ADXX	Simulated	bin.3	k__Bacteria (UID203)	56.25	0.36	0	0	15	MQ
ihmp_ST	HMP2_J00852_M_ST_T0_B0_0120_ZL9BTWF-05_HA986ADXX	Simulated	bin.4	root (UID1)	0	0	0	0	0	LQ
ihmp_ST	HMP2_J00852_M_ST_T0_B0_0120_ZL9BTWF-05_HA986ADXX	Simulated	bin.5	k__Bacteria (UID203)	67.01	71.55	46.77	1	19	LQ
ihmp_ST	HMP2_J00852_M_ST_T0_B0_0120_ZL9BTWF-05_HA986ADXX	Simulated	bin.6	p__Bacteroidetes (UID2605)	78.46	11.46	6.9	0	18	LQ
ihmp_ST	HMP2_J00852_M_ST_T0_B0_0120_ZL9BTWF-05_HA986ADXX	Simulated	bin.7	root (UID1)	8.33	0	0	0	1	LQ
ihmp_ST	HMP2_J00852_M_ST_T0_B0_0120_ZL9BTWF-05_HA986ADXX	Simulated	bin.8	k__Bacteria (UID203)	69.09	0	0	0	4	MQ
ihmp_ST	HMP2_J00852_M_ST_T0_B0_0120_ZL9BTWF-05_HA986ADXX	Simulated	bin.9	root (UID1)	8.33	0	0	0	5	LQ
ihmp_ST	HMP2_J00857_M_ST_T0_B0_0120_ZKVR426-02_C8GAAANXX	Simulated	bin.1	k__Bacteria (UID203)	75.34	27.59	20	0	9	LQ
ihmp_ST	HMP2_J00857_M_ST_T0_B0_0120_ZKVR426-02_C8GAAANXX	Simulated	bin.10	root (UID1)	0	0	0	0	0	LQ
ihmp_ST	HMP2_J00857_M_ST_T0_B0_0120_ZKVR426-02_C8GAAANXX	Simulated	bin.11	f__Lachnospiraceae (UID1286)	96.86	0.48	100	0	17	MQ
ihmp_ST	HMP2_J00857_M_ST_T0_B0_0120_ZKVR426-02_C8GAAANXX	Simulated	bin.12	k__Bacteria (UID203)	5.17	0	0	0	0	LQ
ihmp_ST	HMP2_J00857_M_ST_T0_B0_0120_ZKVR426-02_C8GAAANXX	Simulated	bin.13	k__Bacteria (UID203)	8.93	0	0	0	1	LQ
ihmp_ST	HMP2_J00857_M_ST_T0_B0_0120_ZKVR426-02_C8GAAANXX	Simulated	bin.14	p__Actinobacteria (UID2112)	79.24	0.81	0	0	12	MQ
ihmp_ST	HMP2_J00857_M_ST_T0_B0_0120_ZKVR426-02_C8GAAANXX	Simulated	bin.15	root (UID1)	0	0	0	0	0	LQ
ihmp_ST	HMP2_J00857_M_ST_T0_B0_0120_ZKVR426-02_C8GAAANXX	Simulated	bin.16	o__Clostridiales (UID1212)	90.47	0	0	0	14	MQ
ihmp_ST	HMP2_J00857_M_ST_T0_B0_0120_ZKVR426-02_C8GAAANXX	Simulated	bin.17	k__Bacteria (UID203)	5.17	0	0	0	6	LQ
ihmp_ST	HMP2_J00857_M_ST_T0_B0_0120_ZKVR426-02_C8GAAANXX	Simulated	bin.18	o__Clostridiales (UID1212)	88.32	0.85	25	1	13	MQ
ihmp_ST	HMP2_J00857_M_ST_T0_B0_0120_ZKVR426-02_C8GAAANXX	Simulated	bin.19	k__Bacteria (UID2982)	38.22	0	0	0	2	LQ
ihmp_ST	HMP2_J00857_M_ST_T0_B0_0120_ZKVR426-02_C8GAAANXX	Simulated	bin.2	o__Clostridiales (UID1226)	85.9	4.11	0	0	5	MQ
ihmp_ST	HMP2_J00857_M_ST_T0_B0_0120_ZKVR426-02_C8GAAANXX	Simulated	bin.20	k__Bacteria (UID203)	31.9	0	0	0	4	LQ
ihmp_ST	HMP2_J00857_M_ST_T0_B0_0120_ZKVR426-02_C8GAAANXX	Simulated	bin.21	root (UID1)	0	0	0	0	0	LQ
ihmp_ST	HMP2_J00857_M_ST_T0_B0_0120_ZKVR426-02_C8GAAANXX	Simulated	bin.22	root (UID1)	0	0	0	0	1	LQ
ihmp_ST	HMP2_J00857_M_ST_T0_B0_0120_ZKVR426-02_C8GAAANXX	Simulated	bin.23	k__Bacteria (UID203)	37.35	0	0	0	14	LQ
ihmp_ST	HMP2_J00857_M_ST_T0_B0_0120_ZKVR426-02_C8GAAANXX	Simulated	bin.24	root (UID1)	0	0	0	0	1	LQ
ihmp_ST	HMP2_J00857_M_ST_T0_B0_0120_ZKVR426-02_C8GAAANXX	Simulated	bin.25	k__Bacteria (UID203)	48.28	0	0	1	8	LQ
ihmp_ST	HMP2_J00857_M_ST_T0_B0_0120_ZKVR426-02_C8GAAANXX	Simulated	bin.26	root (UID1)	0	0	0	0	1	LQ
ihmp_ST	HMP2_J00857_M_ST_T0_B0_0120_ZKVR426-02_C8GAAANXX	Simulated	bin.27	k__Bacteria (UID203)	80.52	147.76	60.9	1	18	LQ
ihmp_ST	HMP2_J00857_M_ST_T0_B0_0120_ZKVR426-02_C8GAAANXX	Simulated	bin.28	k__Bacteria (UID203)	43.75	0	0	0	9	LQ
ihmp_ST	HMP2_J00857_M_ST_T0_B0_0120_ZKVR426-02_C8GAAANXX	Simulated	bin.29	k__Bacteria (UID203)	2.59	0	0	0	4	LQ
ihmp_ST	HMP2_J00857_M_ST_T0_B0_0120_ZKVR426-02_C8GAAANXX	Simulated	bin.3	k__Bacteria (UID203)	56.38	3.45	0	0	10	MQ
ihmp_ST	HMP2_J00857_M_ST_T0_B0_0120_ZKVR426-02_C8GAAANXX	Simulated	bin.30	p__Bacteroidetes (UID2605)	99.04	1.44	33.33	0	16	MQ
ihmp_ST	HMP2_J00857_M_ST_T0_B0_0120_ZKVR426-02_C8GAAANXX	Simulated	bin.31	o__Clostridiales (UID1212)	92.33	3.36	62.5	1	11	MQ
ihmp_ST	HMP2_J00857_M_ST_T0_B0_0120_ZKVR426-02_C8GAAANXX	Simulated	bin.32	o__Clostridiales (UID1212)	99.33	1.34	0	0	15	MQ
ihmp_ST	HMP2_J00857_M_ST_T0_B0_0120_ZKVR426-02_C8GAAANXX	Simulated	bin.33	k__Bacteria (UID203)	62.07	3.45	100	0	15	MQ
ihmp_ST	HMP2_J00857_M_ST_T0_B0_0120_ZKVR426-02_C8GAAANXX	Simulated	bin.34	root (UID1)	0	0	0	0	0	LQ
ihmp_ST	HMP2_J00857_M_ST_T0_B0_0120_ZKVR426-02_C8GAAANXX	Simulated	bin.35	k__Bacteria (UID203)	35.09	0	0	0	7	LQ
ihmp_ST	HMP2_J00857_M_ST_T0_B0_0120_ZKVR426-02_C8GAAANXX	Simulated	bin.36	k__Bacteria (UID203)	23.97	1.82	0	0	3	LQ
ihmp_ST	HMP2_J00857_M_ST_T0_B0_0120_ZKVR426-02_C8GAAANXX	Simulated	bin.37	o__Clostridiales (UID1212)	87.17	1.01	0	1	9	MQ
ihmp_ST	HMP2_J00857_M_ST_T0_B0_0120_ZKVR426-02_C8GAAANXX	Simulated	bin.38	k__Bacteria (UID2982)	97.96	0	0	0	20	MQ*
ihmp_ST	HMP2_J00857_M_ST_T0_B0_0120_ZKVR426-02_C8GAAANXX	Simulated	bin.39	root (UID1)	12.5	0	0	0	0	LQ
ihmp_ST	HMP2_J00857_M_ST_T0_B0_0120_ZKVR426-02_C8GAAANXX	Simulated	bin.4	root (UID1)	0	0	0	0	0	LQ
ihmp_ST	HMP2_J00857_M_ST_T0_B0_0120_ZKVR426-02_C8GAAANXX	Simulated	bin.40	k__Bacteria (UID203)	21.05	0	0	0	1	LQ
ihmp_ST	HMP2_J00857_M_ST_T0_B0_0120_ZKVR426-02_C8GAAANXX	Simulated	bin.41	k__Bacteria (UID203)	28.09	0	0	0	2	LQ
ihmp_ST	HMP2_J00857_M_ST_T0_B0_0120_ZKVR426-02_C8GAAANXX	Simulated	bin.42	root (UID1)	0	0	0	0	6	LQ
ihmp_ST	HMP2_J00857_M_ST_T0_B0_0120_ZKVR426-02_C8GAAANXX	Simulated	bin.43	k__Bacteria (UID2565)	79.51	0	0	0	18	MQ
ihmp_ST	HMP2_J00857_M_ST_T0_B0_0120_ZKVR426-02_C8GAAANXX	Simulated	bin.44	k__Bacteria (UID203)	33.49	0	0	0	1	LQ
ihmp_ST	HMP2_J00857_M_ST_T0_B0_0120_ZKVR426-02_C8GAAANXX	Simulated	bin.45	root (UID1)	0	0	0	0	5	LQ
ihmp_ST	HMP2_J00857_M_ST_T0_B0_0120_ZKVR426-02_C8GAAANXX	Simulated	bin.46	root (UID1)	0	0	0	0	1	LQ
ihmp_ST	HMP2_J00857_M_ST_T0_B0_0120_ZKVR426-02_C8GAAANXX	Simulated	bin.47	o__Bacteroidales (UID2617)	88.54	0.88	0	0	14	MQ
ihmp_ST	HMP2_J00857_M_ST_T0_B0_0120_ZKVR426-02_C8GAAANXX	Simulated	bin.48	k__Bacteria (UID203)	85.96	0.88	0	0	15	MQ
ihmp_ST	HMP2_J00857_M_ST_T0_B0_0120_ZKVR426-02_C8GAAANXX	Simulated	bin.49	o__Clostridiales (UID1212)	86.35	3.36	16.67	0	9	MQ
ihmp_ST	HMP2_J00857_M_ST_T0_B0_0120_ZKVR426-02_C8GAAANXX	Simulated	bin.5	k__Bacteria (UID203)	31.7	0	0	0	3	LQ
ihmp_ST	HMP2_J00857_M_ST_T0_B0_0120_ZKVR426-02_C8GAAANXX	Simulated	bin.50	p__Bacteroidetes (UID2605)	87.33	1.44	0	1	11	MQ
ihmp_ST	HMP2_J00857_M_ST_T0_B0_0120_ZKVR426-02_C8GAAANXX	Simulated	bin.51	o__Clostridiales (UID1212)	95.64	1.34	0	1	12	MQ
ihmp_ST	HMP2_J00857_M_ST_T0_B0_0120_ZKVR426-02_C8GAAANXX	Simulated	bin.52	o__Clostridiales (UID1212)	92.48	0.23	0	0	12	MQ
ihmp_ST	HMP2_J00857_M_ST_T0_B0_0120_ZKVR426-02_C8GAAANXX	Simulated	bin.53	k__Bacteria (UID203)	16.54	0	0	0	10	LQ
ihmp_ST	HMP2_J00857_M_ST_T0_B0_0120_ZKVR426-02_C8GAAANXX	Simulated	bin.54	k__Bacteria (UID203)	44.04	0	0	0	7	LQ
ihmp_ST	HMP2_J00857_M_ST_T0_B0_0120_ZKVR426-02_C8GAAANXX	Simulated	bin.55	root (UID1)	4.17	0	0	0	1	LQ
ihmp_ST	HMP2_J00857_M_ST_T0_B0_0120_ZKVR426-02_C8GAAANXX	Simulated	bin.56	k__Bacteria (UID1453)	66.54	4.27	0	0	9	MQ
ihmp_ST	HMP2_J00857_M_ST_T0_B0_0120_ZKVR426-02_C8GAAANXX	Simulated	bin.57	root (UID1)	4.17	0	0	0	2	LQ
ihmp_ST	HMP2_J00857_M_ST_T0_B0_0120_ZKVR426-02_C8GAAANXX	Simulated	bin.58	k__Bacteria (UID203)	69.16	4.31	33.33	0	12	MQ
ihmp_ST	HMP2_J00857_M_ST_T0_B0_0120_ZKVR426-02_C8GAAANXX	Simulated	bin.59	o__Bacteroidales (UID2621)	84.95	1.09	25	0	11	MQ
ihmp_ST	HMP2_J00857_M_ST_T0_B0_0120_ZKVR426-02_C8GAAANXX	Simulated	bin.6	k__Bacteria (UID203)	14.81	0	0	0	1	LQ
ihmp_ST	HMP2_J00857_M_ST_T0_B0_0120_ZKVR426-02_C8GAAANXX	Simulated	bin.60	root (UID1)	0	0	0	0	1	LQ
ihmp_ST	HMP2_J00857_M_ST_T0_B0_0120_ZKVR426-02_C8GAAANXX	Simulated	bin.61	root (UID1)	0	0	0	1	1	LQ
ihmp_ST	HMP2_J00857_M_ST_T0_B0_0120_ZKVR426-02_C8GAAANXX	Simulated	bin.62	root (UID1)	4.17	0	0	0	1	LQ
ihmp_ST	HMP2_J00857_M_ST_T0_B0_0120_ZKVR426-02_C8GAAANXX	Simulated	bin.63	k__Bacteria (UID203)	18.39	0	0	0	4	LQ
ihmp_ST	HMP2_J00857_M_ST_T0_B0_0120_ZKVR426-02_C8GAAANXX	Simulated	bin.64	root (UID1)	12.5	0	0	0	1	LQ
ihmp_ST	HMP2_J00857_M_ST_T0_B0_0120_ZKVR426-02_C8GAAANXX	Simulated	bin.65	k__Bacteria (UID203)	16.38	0	0	0	7	LQ
ihmp_ST	HMP2_J00857_M_ST_T0_B0_0120_ZKVR426-02_C8GAAANXX	Simulated	bin.66	k__Bacteria (UID203)	12.44	0	0	0	2	LQ
ihmp_ST	HMP2_J00857_M_ST_T0_B0_0120_ZKVR426-02_C8GAAANXX	Simulated	bin.67	k__Bacteria (UID203)	6.03	0	0	0	1	LQ
ihmp_ST	HMP2_J00857_M_ST_T0_B0_0120_ZKVR426-02_C8GAAANXX	Simulated	bin.68	root (UID1)	0	0	0	0	0	LQ
ihmp_ST	HMP2_J00857_M_ST_T0_B0_0120_ZKVR426-02_C8GAAANXX	Simulated	bin.69	k__Bacteria (UID203)	4.39	0	0	0	3	LQ
ihmp_ST	HMP2_J00857_M_ST_T0_B0_0120_ZKVR426-02_C8GAAANXX	Simulated	bin.7	root (UID1)	0	0	0	1	8	LQ
ihmp_ST	HMP2_J00857_M_ST_T0_B0_0120_ZKVR426-02_C8GAAANXX	Simulated	bin.70	k__Bacteria (UID203)	8.62	0	0	0	0	LQ
ihmp_ST	HMP2_J00857_M_ST_T0_B0_0120_ZKVR426-02_C8GAAANXX	Simulated	bin.71	o__Clostridiales (UID1212)	91.27	0	0	0	10	MQ
ihmp_ST	HMP2_J00857_M_ST_T0_B0_0120_ZKVR426-02_C8GAAANXX	Simulated	bin.72	root (UID1)	4.17	0	0	0	0	LQ
ihmp_ST	HMP2_J00857_M_ST_T0_B0_0120_ZKVR426-02_C8GAAANXX	Simulated	bin.73	k__Bacteria (UID203)	38.28	0	0	0	4	LQ
ihmp_ST	HMP2_J00857_M_ST_T0_B0_0120_ZKVR426-02_C8GAAANXX	Simulated	bin.74	o__Clostridiales (UID1226)	81.44	2.53	50	0	8	MQ
ihmp_ST	HMP2_J00857_M_ST_T0_B0_0120_ZKVR426-02_C8GAAANXX	Simulated	bin.75	o__Clostridiales (UID1212)	95.91	0.17	100	0	12	MQ
ihmp_ST	HMP2_J00857_M_ST_T0_B0_0120_ZKVR426-02_C8GAAANXX	Simulated	bin.76	k__Bacteria (UID1453)	88.03	1.42	33.33	0	19	MQ
ihmp_ST	HMP2_J00857_M_ST_T0_B0_0120_ZKVR426-02_C8GAAANXX	Simulated	bin.77	p__Proteobacteria (UID3887)	96.5	0.42	0	1	16	MQ
ihmp_ST	HMP2_J00857_M_ST_T0_B0_0120_ZKVR426-02_C8GAAANXX	Simulated	bin.78	f__Lachnospiraceae (UID1286)	93.7	0.24	0	0	16	MQ
ihmp_ST	HMP2_J00857_M_ST_T0_B0_0120_ZKVR426-02_C8GAAANXX	Simulated	bin.79	f__Bifidobacteriaceae (UID1462)	94.07	0.46	100	0	16	MQ
ihmp_ST	HMP2_J00857_M_ST_T0_B0_0120_ZKVR426-02_C8GAAANXX	Simulated	bin.8	o__Clostridiales (UID1212)	88.72	0.68	100	0	18	MQ
ihmp_ST	HMP2_J00857_M_ST_T0_B0_0120_ZKVR426-02_C8GAAANXX	Simulated	bin.80	k__Bacteria (UID203)	62.41	8.62	20	0	8	MQ
ihmp_ST	HMP2_J00857_M_ST_T0_B0_0120_ZKVR426-02_C8GAAANXX	Simulated	bin.81	k__Bacteria (UID203)	14.66	0	0	0	1	LQ
ihmp_ST	HMP2_J00857_M_ST_T0_B0_0120_ZKVR426-02_C8GAAANXX	Simulated	bin.82	root (UID1)	0	0	0	0	2	LQ
ihmp_ST	HMP2_J00857_M_ST_T0_B0_0120_ZKVR426-02_C8GAAANXX	Simulated	bin.83	root (UID1)	4.17	0	0	0	0	LQ
ihmp_ST	HMP2_J00857_M_ST_T0_B0_0120_ZKVR426-02_C8GAAANXX	Simulated	bin.84	o__Clostridiales (UID1120)	95.1	1.17	0	2	17	MQ
ihmp_ST	HMP2_J00857_M_ST_T0_B0_0120_ZKVR426-02_C8GAAANXX	Simulated	bin.85	root (UID1)	0	0	0	0	2	LQ
ihmp_ST	HMP2_J00857_M_ST_T0_B0_0120_ZKVR426-02_C8GAAANXX	Simulated	bin.86	k__Bacteria (UID203)	67.59	5.17	50	0	15	MQ
ihmp_ST	HMP2_J00857_M_ST_T0_B0_0120_ZKVR426-02_C8GAAANXX	Simulated	bin.87	k__Bacteria (UID203)	51.78	1.75	50	0	6	MQ
ihmp_ST	HMP2_J00857_M_ST_T0_B0_0120_ZKVR426-02_C8GAAANXX	Simulated	bin.88	k__Bacteria (UID203)	28.45	1.72	0	0	6	LQ
ihmp_ST	HMP2_J00857_M_ST_T0_B0_0120_ZKVR426-02_C8GAAANXX	Simulated	bin.89	p__Bacteroidetes (UID2605)	93.59	0	0	0	18	MQ*
ihmp_ST	HMP2_J00857_M_ST_T0_B0_0120_ZKVR426-02_C8GAAANXX	Simulated	bin.9	f__Lachnospiraceae (UID1286)	82.68	2.48	0	0	7	MQ
ihmp_ST	HMP2_J00857_M_ST_T0_B0_0120_ZKVR426-02_C8GAAANXX	Simulated	bin.90	k__Bacteria (UID203)	51.72	12.07	62.5	0	10	LQ
ihmp_ST	HMP2_J00857_M_ST_T0_B0_0120_ZKVR426-02_C8GAAANXX	Simulated	bin.91	root (UID1)	0	0	0	0	4	LQ
ihmp_ST	HMP2_J00857_M_ST_T0_B0_0120_ZKVR426-02_C8GAAANXX	Simulated	bin.92	root (UID1)	0	0	0	0	1	LQ
ihmp_ST	HMP2_J00857_M_ST_T0_B0_0120_ZKVR426-02_C8GAAANXX	Simulated	bin.93	o__Clostridiales (UID1212)	84.9	12.08	1.85	0	12	LQ
ihmp_ST	HMP2_J00857_M_ST_T0_B0_0120_ZKVR426-02_C8GAAANXX	Simulated	bin.94	k__Bacteria (UID203)	40.89	2.11	0	0	3	LQ
ihmp_ST	HMP2_J00857_M_ST_T0_B0_0120_ZKVR426-02_C8GAAANXX	Simulated	bin.95	k__Bacteria (UID203)	31.58	1.75	0	0	0	LQ
ihmp_ST	HMP2_J00857_M_ST_T0_B0_0120_ZKVR426-02_C8GAAANXX	Simulated	bin.96	k__Bacteria (UID203)	39.66	1.72	0	0	9	LQ
ihmp_ST	HMP2_J00857_M_ST_T0_B0_0120_ZKVR426-02_C8GAAANXX	Simulated	bin.97	k__Bacteria (UID203)	19.31	0	0	0	6	LQ
ihmp_ST	HMP2_J00857_M_ST_T0_B0_0120_ZKVR426-02_C8GAAANXX	Simulated	bin.98	k__Bacteria (UID203)	19.83	0	0	0	2	LQ
ihmp_ST	HMP2_J43807_M_ST_T0_B0_0120_ZLZNCLZ-1032_C93B2ANXX	Simulated	bin.1	o__Clostridiales (UID1212)	81.77	0.68	50	0	14	MQ
ihmp_ST	HMP2_J43807_M_ST_T0_B0_0120_ZLZNCLZ-1032_C93B2ANXX	Simulated	bin.10	f__Lachnospiraceae (UID1286)	96.62	0.12	100	0	18	MQ*
ihmp_ST	HMP2_J43807_M_ST_T0_B0_0120_ZLZNCLZ-1032_C93B2ANXX	Simulated	bin.11	k__Bacteria (UID203)	28.45	1.72	100	0	1	LQ
ihmp_ST	HMP2_J43807_M_ST_T0_B0_0120_ZLZNCLZ-1032_C93B2ANXX	Simulated	bin.12	o__Bacteroidales (UID2621)	93.89	1.79	83.33	0	17	MQ
ihmp_ST	HMP2_J43807_M_ST_T0_B0_0120_ZLZNCLZ-1032_C93B2ANXX	Simulated	bin.13	k__Bacteria (UID203)	88.09	188.31	53.74	0	18	LQ
ihmp_ST	HMP2_J43807_M_ST_T0_B0_0120_ZLZNCLZ-1032_C93B2ANXX	Simulated	bin.14	o__Clostridiales (UID1212)	97.42	0.71	33.33	0	15	MQ
ihmp_ST	HMP2_J43807_M_ST_T0_B0_0120_ZLZNCLZ-1032_C93B2ANXX	Simulated	bin.15	root (UID1)	0	0	0	0	0	LQ
ihmp_ST	HMP2_J43807_M_ST_T0_B0_0120_ZLZNCLZ-1032_C93B2ANXX	Simulated	bin.16	k__Bacteria (UID203)	36.84	0	0	0	3	LQ
ihmp_ST	HMP2_J43807_M_ST_T0_B0_0120_ZLZNCLZ-1032_C93B2ANXX	Simulated	bin.17	k__Bacteria (UID203)	12.07	0	0	0	9	LQ
ihmp_ST	HMP2_J43807_M_ST_T0_B0_0120_ZLZNCLZ-1032_C93B2ANXX	Simulated	bin.18	root (UID1)	0	0	0	0	3	LQ
ihmp_ST	HMP2_J43807_M_ST_T0_B0_0120_ZLZNCLZ-1032_C93B2ANXX	Simulated	bin.19	root (UID1)	0	0	0	0	2	LQ
ihmp_ST	HMP2_J43807_M_ST_T0_B0_0120_ZLZNCLZ-1032_C93B2ANXX	Simulated	bin.2	k__Bacteria (UID203)	71.03	18.97	61.54	0	21	LQ
ihmp_ST	HMP2_J43807_M_ST_T0_B0_0120_ZLZNCLZ-1032_C93B2ANXX	Simulated	bin.20	f__Enterobacteriaceae (UID5124)	79.11	0.74	86.67	0	18	MQ
ihmp_ST	HMP2_J43807_M_ST_T0_B0_0120_ZLZNCLZ-1032_C93B2ANXX	Simulated	bin.21	p__Bacteroidetes (UID2605)	83.65	0	0	0	15	MQ
ihmp_ST	HMP2_J43807_M_ST_T0_B0_0120_ZLZNCLZ-1032_C93B2ANXX	Simulated	bin.22	k__Bacteria (UID203)	27.59	0	0	0	8	LQ
ihmp_ST	HMP2_J43807_M_ST_T0_B0_0120_ZLZNCLZ-1032_C93B2ANXX	Simulated	bin.23	k__Bacteria (UID203)	74.14	5.17	33.33	0	19	MQ
ihmp_ST	HMP2_J43807_M_ST_T0_B0_0120_ZLZNCLZ-1032_C93B2ANXX	Simulated	bin.24	root (UID1)	4.17	0	0	0	2	LQ
ihmp_ST	HMP2_J43807_M_ST_T0_B0_0120_ZLZNCLZ-1032_C93B2ANXX	Simulated	bin.3	k__Bacteria (UID203)	39.66	1.72	0	0	6	LQ
ihmp_ST	HMP2_J43807_M_ST_T0_B0_0120_ZLZNCLZ-1032_C93B2ANXX	Simulated	bin.4	k__Bacteria (UID203)	32.63	0	0	0	17	LQ
ihmp_ST	HMP2_J43807_M_ST_T0_B0_0120_ZLZNCLZ-1032_C93B2ANXX	Simulated	bin.5	k__Bacteria (UID203)	42.11	0	0	0	9	LQ
ihmp_ST	HMP2_J43807_M_ST_T0_B0_0120_ZLZNCLZ-1032_C93B2ANXX	Simulated	bin.6	k__Bacteria (UID203)	28.45	0	0	0	0	LQ
ihmp_ST	HMP2_J43807_M_ST_T0_B0_0120_ZLZNCLZ-1032_C93B2ANXX	Simulated	bin.7	root (UID1)	0	0	0	0	2	LQ
ihmp_ST	HMP2_J43807_M_ST_T0_B0_0120_ZLZNCLZ-1032_C93B2ANXX	Simulated	bin.8	o__Bacteroidales (UID2654)	87.61	1.13	25	0	15	MQ
ihmp_ST	HMP2_J43807_M_ST_T0_B0_0120_ZLZNCLZ-1032_C93B2ANXX	Simulated	bin.9	o__Clostridiales (UID1212)	100	0	0	0	19	MQ*
camda_bos	SRR3545948	Original	bin.1	g__Propionibacterium (UID1709)	50.68	0.12	100	0	12	MQ
camda_bos	SRR3545963	Original	bin.1	g__Propionibacterium (UID1709)	79.34	0.74	42.86	0	20	MQ
camda_bos	SRR3546358	Original	bin.1	o__Actinomycetales (UID1530)	92.98	0	0	1	20	MQ*
camda_bos	SRR3546380	Original	bin.1	o__Actinomycetales (UID1530)	75.22	0.33	100	0	13	MQ
camda_bos	SRR3546382	Original	bin.1	o__Actinomycetales (UID1530)	75.5	1.66	66.67	0	17	MQ
camda_nyc	SRR1748994	Original	bin.1	g__Clostridium (UID1380)	94.26	3.08	14.29	0	13	MQ
camda_nyc	SRR1748994	Original	bin.2	c__Gammaproteobacteria (UID4445)	99.77	0.14	0	1	19	MQ*
camda_nyc	SRR1748994	Original	bin.3	k__Bacteria (UID203)	31.19	0	0	0	4	LQ
camda_nyc	SRR1748994	Original	bin.4	f__Enterobacteriaceae (UID5124)	99.01	0.63	0	1	19	MQ*
camda_nyc	SRR1749044	Original	bin.1	k__Bacteria (UID203)	43.45	0	0	0	4	LQ
camda_nyc	SRR1749044	Original	bin.10	f__Enterobacteriaceae (UID5124)	97.33	0.33	0	0	19	MQ*
camda_nyc	SRR1749044	Original	bin.11	root (UID1)	0	0	0	0	1	LQ
camda_nyc	SRR1749044	Original	bin.12	k__Bacteria (UID203)	12.07	1.72	100	0	2	LQ
camda_nyc	SRR1749044	Original	bin.2	g__Clostridium (UID1380)	97.08	1.1	0	0	18	MQ*
camda_nyc	SRR1749044	Original	bin.3	root (UID1)	0	0	0	0	1	LQ
camda_nyc	SRR1749044	Original	bin.4	k__Bacteria (UID203)	62.93	35.34	100	0	16	LQ
camda_nyc	SRR1749044	Original	bin.5	o__Flavobacteriales (UID2815)	78.51	0.74	0	0	14	MQ
camda_nyc	SRR1749044	Original	bin.6	k__Bacteria (UID203)	1.72	0	0	0	6	LQ
camda_nyc	SRR1749044	Original	bin.7	root (UID1)	0	0	0	0	3	LQ
camda_nyc	SRR1749044	Original	bin.8	root (UID1)	0	0	0	0	0	LQ
camda_nyc	SRR1749044	Original	bin.9	k__Bacteria (UID203)	37.93	0	0	0	9	LQ
camda_nyc	SRR1749150	Original	bin.1	root (UID1)	0	0	0	0	0	LQ
camda_nyc	SRR1749150	Original	bin.10	c__Gammaproteobacteria (UID4445)	98.91	1.23	0	0	16	MQ
camda_nyc	SRR1749150	Original	bin.11	o__Lactobacillales (UID374)	100	0.26	0	0	18	MQ*
camda_nyc	SRR1749150	Original	bin.12	p__Bacteroidetes (UID2605)	39.02	0.48	0	0	11	LQ
camda_nyc	SRR1749150	Original	bin.13	k__Bacteria (UID203)	10.34	0	0	0	7	LQ
camda_nyc	SRR1749150	Original	bin.14	o__Clostridiales (UID1120)	99.3	0.7	0	1	14	MQ
camda_nyc	SRR1749150	Original	bin.2	k__Bacteria (UID203)	1.72	0	0	0	5	LQ
camda_nyc	SRR1749150	Original	bin.3	f__Comamonadaceae (UID4119)	94.48	1.25	6.25	1	18	MQ*
camda_nyc	SRR1749150	Original	bin.4	root (UID1)	0	0	0	0	0	LQ
camda_nyc	SRR1749150	Original	bin.5	f__Xanthomonadaceae (UID4214)	97.26	1.43	62.5	1	17	MQ
camda_nyc	SRR1749150	Original	bin.6	o__Clostridiales (UID1120)	83.33	2.1	0	0	19	MQ
camda_nyc	SRR1749150	Original	bin.7	c__Gammaproteobacteria (UID4445)	99.59	0.19	0	1	19	MQ*
camda_nyc	SRR1749150	Original	bin.8	k__Bacteria (UID203)	52.59	0	0	0	12	MQ
camda_nyc	SRR1749150	Original	bin.9	k__Bacteria (UID203)	23.28	0	0	0	10	LQ
camda_nyc	SRR1749373	Original	bin.1	o__Pseudomonadales (UID4488)	96.94	0.44	0	0	17	MQ
camda_nyc	SRR1749373	Original	bin.2	c__Gammaproteobacteria (UID4445)	94.91	0.2	0	2	15	MQ
camda_nyc	SRR1749373	Original	bin.3	root (UID1)	4.17	0	0	0	5	LQ
camda_nyc	SRR1749832	Original	bin.1	root (UID1)	0	0	0	0	0	LQ
camda_nyc	SRR1749832	Original	bin.2	o__Pseudomonadales (UID4679)	95.79	0.27	0	0	18	MQ*
camda_nyc	SRR1749832	Original	bin.3	o__Actinomycetales (UID1663)	100	0.27	100	0	21	MQ*
camda_nyc	SRR1749832	Original	bin.4	f__Xanthomonadaceae (UID4214)	100	0.05	0	1	19	MQ*
camda_nyc	SRR1749832	Original	bin.5	c__Bacilli (UID256)	94.04	5.08	0	1	13	MQ
camda_nyc	SRR1749832	Original	bin.6	c__Bacilli (UID257)	88.61	0.33	0	1	11	MQ
camda_nyc	SRR1749832	Original	bin.7	o__Actinomycetales (UID1593)	45.12	7.28	23.08	0	9	LQ
camda_nyc	SRR1749832	Original	bin.8	o__Clostridiales (UID1120)	98.59	3.76	0	1	17	MQ
camda_nyc	SRR1750033	Original	bin.1	c__Gammaproteobacteria (UID4445)	39	3.46	25.93	0	9	LQ
camda_nyc	SRR1750033	Original	bin.10	k__Bacteria (UID203)	54.74	0	0	1	6	MQ
camda_nyc	SRR1750033	Original	bin.2	k__Bacteria (UID203)	10.34	0	0	0	3	LQ
camda_nyc	SRR1750033	Original	bin.3	root (UID1)	0	0	0	0	2	LQ
camda_nyc	SRR1750033	Original	bin.4	c__Bacilli (UID259)	78.9	1.97	25	0	17	MQ
camda_nyc	SRR1750033	Original	bin.5	k__Bacteria (UID203)	22.41	0	0	0	5	LQ
camda_nyc	SRR1750033	Original	bin.6	f__Enterobacteriaceae (UID5054)	98.5	0.13	50	1	16	MQ
camda_nyc	SRR1750033	Original	bin.7	k__Bacteria (UID203)	27.59	0	0	0	4	LQ
camda_nyc	SRR1750033	Original	bin.8	f__Xanthomonadaceae (UID4214)	99.48	0.28	33.33	1	18	MQ*
camda_nyc	SRR1750033	Original	bin.9	k__Bacteria (UID203)	19.98	1.72	100	0	6	LQ
camda_sac	Sample1A	Original	bin.1	k__Archaea (UID2)	4.05	0.49	0	0	3	LQ
camda_sac	Sample1A	Original	bin.2	k__Bacteria (UID203)	99.53	83.31	61.74	0	18	LQ
camda_sac	Sample1A	Original	bin.3	o__Actinomycetales (UID1530)	52.3	0	0	0	13	MQ
camda_sac	Sample1A	Original	bin.4	k__Bacteria (UID203)	34.98	2.04	66.67	0	11	LQ
camda_sac	Sample1A	Original	bin.5	o__Actinomycetales (UID1530)	90.75	1.64	66.67	0	19	MQ*
camda_sac	Sample1A	Original	bin.6	k__Bacteria (UID203)	3.81	0	0	1	4	LQ
camda_sac	Sample2B	Original	bin.1	o__Burkholderiales (UID4000)	37.11	0	0	1	13	LQ
camda_sac	Sample2B	Original	bin.2	k__Bacteria (UID203)	3.95	0	0	2	7	LQ
camda_sac	Sample2B	Original	bin.3	root (UID1)	0	0	0	0	0	LQ
camda_sac	Sample2B	Original	bin.4	k__Bacteria (UID203)	11.88	1.38	25	0	1	LQ
camda_sac	Sample2B	Original	bin.5	k__Bacteria (UID203)	1.67	0	0	1	15	LQ
camda_sac	Sample2B	Original	bin.6	k__Bacteria (UID203)	2.06	0	0	0	12	LQ
camda_sac	Sample3C	Original	bin.1	k__Bacteria (UID203)	0.89	0	0	0	1	LQ
camda_sac	Sample3C	Original	bin.2	k__Bacteria (UID203)	2.95	0	0	1	15	LQ
camda_sac	Sample3C	Original	bin.3	k__Bacteria (UID203)	2.74	0	0	1	12	LQ
camda_sac	Sample3C	Original	bin.4	root (UID1)	1.04	0	0	1	3	LQ
camda_sac	Sample4A	Original	bin.1	k__Bacteria (UID203)	2.9	0	0	0	14	LQ
camda_sac	Sample4A	Original	bin.2	k__Bacteria (UID203)	0.5	0	0	1	5	LQ
camda_sac	Sample4A	Original	bin.3	root (UID1)	0	0	0	0	1	LQ
camda_sac	Sample4A	Original	bin.4	k__Bacteria (UID203)	1.49	0	0	0	13	LQ
camda_sac	Sample4A	Original	bin.5	root (UID1)	0	0	0	0	1	LQ
camda_sac	Sample5B	Original	bin.1	k__Bacteria (UID203)	4.9	0	0	1	8	LQ
camda_sac	Sample5B	Original	bin.2	k__Bacteria (UID203)	13.48	0	0	0	6	LQ
camda_sac	Sample6C	Original	bin.1	k__Bacteria (UID203)	10.39	0	0	2	14	LQ
camda_sac	Sample6C	Original	bin.2	root (UID1)	0	0	0	0	1	LQ
camda_sac	Sample6C	Original	bin.3	k__Bacteria (UID203)	5.28	0	0	2	9	LQ
camda_sac	Sample6C	Original	bin.4	root (UID1)	4.17	0	0	0	2	LQ
camda_sac	Sample6C	Original	bin.5	p__Cyanobacteria (UID2189)	42.41	0.3	0	1	14	LQ
ihmp_NS	HMP2_J16532_M_NS_T0_B0_0120_ZOZOW1T-84bR_HK3LNBGXX	Original	bin.1	root (UID1)	0	0	0	0	0	LQ
ihmp_NS	HMP2_J29024_M_NS_T0_B0_0120_ZX52KVK-1032_C8H9PANXX	Original	bin.1	root (UID1)	0	0	0	0	0	LQ
ihmp_NS	HMP2_J29024_M_NS_T0_B0_0120_ZX52KVK-1032_C8H9PANXX	Original	bin.2	root (UID1)	0	0	0	0	0	LQ
ihmp_NS	HMP2_J29024_M_NS_T0_B0_0120_ZX52KVK-1032_C8H9PANXX	Original	bin.3	root (UID1)	0	0	0	0	0	LQ
ihmp_ST	HMP2_J00827_M_ST_T0_B0_0120_ZN9YTFN-1012_C8GAAANXX	Original	bin.1	k__Bacteria (UID203)	6.9	0	0	0	4	LQ
ihmp_ST	HMP2_J00827_M_ST_T0_B0_0120_ZN9YTFN-1012_C8GAAANXX	Original	bin.10	p__Actinobacteria (UID2112)	66.98	2.02	33.33	0	16	MQ
ihmp_ST	HMP2_J00827_M_ST_T0_B0_0120_ZN9YTFN-1012_C8GAAANXX	Original	bin.11	o__Selenomonadales (UID1024)	97.59	1.5	0	0	18	MQ*
ihmp_ST	HMP2_J00827_M_ST_T0_B0_0120_ZN9YTFN-1012_C8GAAANXX	Original	bin.12	k__Bacteria (UID2569)	68.46	0.54	0	0	15	MQ
ihmp_ST	HMP2_J00827_M_ST_T0_B0_0120_ZN9YTFN-1012_C8GAAANXX	Original	bin.13	root (UID1)	0	0	0	0	2	LQ
ihmp_ST	HMP2_J00827_M_ST_T0_B0_0120_ZN9YTFN-1012_C8GAAANXX	Original	bin.14	p__Bacteroidetes (UID2605)	97.6	0	0	0	17	MQ
ihmp_ST	HMP2_J00827_M_ST_T0_B0_0120_ZN9YTFN-1012_C8GAAANXX	Original	bin.15	f__Lachnospiraceae (UID1286)	99.52	0	0	0	18	MQ*
ihmp_ST	HMP2_J00827_M_ST_T0_B0_0120_ZN9YTFN-1012_C8GAAANXX	Original	bin.16	root (UID1)	1.04	0	0	0	6	LQ
ihmp_ST	HMP2_J00827_M_ST_T0_B0_0120_ZN9YTFN-1012_C8GAAANXX	Original	bin.17	o__Clostridiales (UID1226)	64.8	5.49	8.33	0	11	MQ
ihmp_ST	HMP2_J00827_M_ST_T0_B0_0120_ZN9YTFN-1012_C8GAAANXX	Original	bin.18	f__Lachnospiraceae (UID1286)	95.95	1.26	0	0	16	MQ
ihmp_ST	HMP2_J00827_M_ST_T0_B0_0120_ZN9YTFN-1012_C8GAAANXX	Original	bin.19	p__Proteobacteria (UID3887)	99.37	0.21	50	0	18	MQ*
ihmp_ST	HMP2_J00827_M_ST_T0_B0_0120_ZN9YTFN-1012_C8GAAANXX	Original	bin.2	o__Bacteroidales (UID2657)	86.38	0.81	33.33	0	15	MQ
ihmp_ST	HMP2_J00827_M_ST_T0_B0_0120_ZN9YTFN-1012_C8GAAANXX	Original	bin.20	f__Bifidobacteriaceae (UID1458)	28.07	0	0	0	9	LQ
ihmp_ST	HMP2_J00827_M_ST_T0_B0_0120_ZN9YTFN-1012_C8GAAANXX	Original	bin.21	root (UID1)	0	0	0	0	5	LQ
ihmp_ST	HMP2_J00827_M_ST_T0_B0_0120_ZN9YTFN-1012_C8GAAANXX	Original	bin.22	root (UID1)	0	0	0	0	3	LQ
ihmp_ST	HMP2_J00827_M_ST_T0_B0_0120_ZN9YTFN-1012_C8GAAANXX	Original	bin.23	o__Clostridiales (UID1212)	97.62	0.92	100	0	17	MQ
ihmp_ST	HMP2_J00827_M_ST_T0_B0_0120_ZN9YTFN-1012_C8GAAANXX	Original	bin.24	k__Bacteria (UID203)	91.38	35.63	68.27	0	15	LQ
ihmp_ST	HMP2_J00827_M_ST_T0_B0_0120_ZN9YTFN-1012_C8GAAANXX	Original	bin.25	o__Clostridiales (UID1212)	77.85	0	0	0	16	MQ
ihmp_ST	HMP2_J00827_M_ST_T0_B0_0120_ZN9YTFN-1012_C8GAAANXX	Original	bin.26	root (UID1)	0	0	0	0	0	LQ
ihmp_ST	HMP2_J00827_M_ST_T0_B0_0120_ZN9YTFN-1012_C8GAAANXX	Original	bin.27	root (UID1)	0	0	0	0	0	LQ
ihmp_ST	HMP2_J00827_M_ST_T0_B0_0120_ZN9YTFN-1012_C8GAAANXX	Original	bin.28	p__Bacteroidetes (UID2605)	100	0	0	2	16	MQ
ihmp_ST	HMP2_J00827_M_ST_T0_B0_0120_ZN9YTFN-1012_C8GAAANXX	Original	bin.29	o__Clostridiales (UID1212)	62.67	7.94	20	0	12	MQ
ihmp_ST	HMP2_J00827_M_ST_T0_B0_0120_ZN9YTFN-1012_C8GAAANXX	Original	bin.3	root (UID1)	8.33	4.17	100	0	11	LQ
ihmp_ST	HMP2_J00827_M_ST_T0_B0_0120_ZN9YTFN-1012_C8GAAANXX	Original	bin.30	k__Bacteria (UID2982)	97.28	0	0	0	20	MQ*
ihmp_ST	HMP2_J00827_M_ST_T0_B0_0120_ZN9YTFN-1012_C8GAAANXX	Original	bin.31	o__Clostridiales (UID1212)	69.08	0	0	0	14	MQ
ihmp_ST	HMP2_J00827_M_ST_T0_B0_0120_ZN9YTFN-1012_C8GAAANXX	Original	bin.32	o__Clostridiales (UID1212)	89.26	1.34	0	1	18	MQ
ihmp_ST	HMP2_J00827_M_ST_T0_B0_0120_ZN9YTFN-1012_C8GAAANXX	Original	bin.33	o__Bacteroidales (UID2621)	86.56	0.13	0	0	14	MQ
ihmp_ST	HMP2_J00827_M_ST_T0_B0_0120_ZN9YTFN-1012_C8GAAANXX	Original	bin.34	p__Bacteroidetes (UID2605)	80.29	0.96	0	0	14	MQ
ihmp_ST	HMP2_J00827_M_ST_T0_B0_0120_ZN9YTFN-1012_C8GAAANXX	Original	bin.35	root (UID1)	0	0	0	1	6	LQ
ihmp_ST	HMP2_J00827_M_ST_T0_B0_0120_ZN9YTFN-1012_C8GAAANXX	Original	bin.36	root (UID1)	0	0	0	0	9	LQ
ihmp_ST	HMP2_J00827_M_ST_T0_B0_0120_ZN9YTFN-1012_C8GAAANXX	Original	bin.37	o__Clostridiales (UID1212)	91.26	0	0	0	16	MQ
ihmp_ST	HMP2_J00827_M_ST_T0_B0_0120_ZN9YTFN-1012_C8GAAANXX	Original	bin.38	k__Bacteria (UID203)	47.53	2.63	0	0	10	LQ
ihmp_ST	HMP2_J00827_M_ST_T0_B0_0120_ZN9YTFN-1012_C8GAAANXX	Original	bin.39	k__Bacteria (UID203)	80.34	0.86	0	0	19	MQ
ihmp_ST	HMP2_J00827_M_ST_T0_B0_0120_ZN9YTFN-1012_C8GAAANXX	Original	bin.4	k__Bacteria (UID203)	6.9	0	0	0	1	LQ
ihmp_ST	HMP2_J00827_M_ST_T0_B0_0120_ZN9YTFN-1012_C8GAAANXX	Original	bin.40	f__Bifidobacteriaceae (UID1462)	97.18	1.09	0	0	19	MQ*
ihmp_ST	HMP2_J00827_M_ST_T0_B0_0120_ZN9YTFN-1012_C8GAAANXX	Original	bin.41	o__Clostridiales (UID1212)	28.39	0	0	0	15	LQ
ihmp_ST	HMP2_J00827_M_ST_T0_B0_0120_ZN9YTFN-1012_C8GAAANXX	Original	bin.42	k__Bacteria (UID203)	49.45	0	0	0	10	LQ
ihmp_ST	HMP2_J00827_M_ST_T0_B0_0120_ZN9YTFN-1012_C8GAAANXX	Original	bin.43	k__Bacteria (UID203)	18.97	0	0	0	6	LQ
ihmp_ST	HMP2_J00827_M_ST_T0_B0_0120_ZN9YTFN-1012_C8GAAANXX	Original	bin.44	k__Bacteria (UID203)	36.21	0	0	0	2	LQ
ihmp_ST	HMP2_J00827_M_ST_T0_B0_0120_ZN9YTFN-1012_C8GAAANXX	Original	bin.45	p__Bacteroidetes (UID2605)	8.65	0	0	0	10	LQ
ihmp_ST	HMP2_J00827_M_ST_T0_B0_0120_ZN9YTFN-1012_C8GAAANXX	Original	bin.46	k__Bacteria (UID203)	12.07	3.45	0	0	4	LQ
ihmp_ST	HMP2_J00827_M_ST_T0_B0_0120_ZN9YTFN-1012_C8GAAANXX	Original	bin.47	k__Bacteria (UID203)	35.73	0	0	0	8	LQ
ihmp_ST	HMP2_J00827_M_ST_T0_B0_0120_ZN9YTFN-1012_C8GAAANXX	Original	bin.48	k__Bacteria (UID203)	18.58	0	0	0	0	LQ
ihmp_ST	HMP2_J00827_M_ST_T0_B0_0120_ZN9YTFN-1012_C8GAAANXX	Original	bin.49	g__Prevotella (UID2724)	97.97	0.79	0	0	19	MQ*
ihmp_ST	HMP2_J00827_M_ST_T0_B0_0120_ZN9YTFN-1012_C8GAAANXX	Original	bin.5	k__Bacteria (UID203)	58.26	1.72	100	0	11	MQ
ihmp_ST	HMP2_J00827_M_ST_T0_B0_0120_ZN9YTFN-1012_C8GAAANXX	Original	bin.50	o__Clostridiales (UID1212)	55.42	0.67	100	1	11	MQ
ihmp_ST	HMP2_J00827_M_ST_T0_B0_0120_ZN9YTFN-1012_C8GAAANXX	Original	bin.51	c__Deltaproteobacteria (UID3218)	80.22	0.59	50	0	15	MQ
ihmp_ST	HMP2_J00827_M_ST_T0_B0_0120_ZN9YTFN-1012_C8GAAANXX	Original	bin.52	f__Lachnospiraceae (UID1255)	35.95	0	0	0	2	LQ
ihmp_ST	HMP2_J00827_M_ST_T0_B0_0120_ZN9YTFN-1012_C8GAAANXX	Original	bin.53	k__Bacteria (UID203)	78.79	125	89.05	2	20	LQ
ihmp_ST	HMP2_J00827_M_ST_T0_B0_0120_ZN9YTFN-1012_C8GAAANXX	Original	bin.54	k__Bacteria (UID203)	38.79	3.45	33.33	0	11	LQ
ihmp_ST	HMP2_J00827_M_ST_T0_B0_0120_ZN9YTFN-1012_C8GAAANXX	Original	bin.55	k__Bacteria (UID203)	76.76	90.18	75.68	1	18	LQ
ihmp_ST	HMP2_J00827_M_ST_T0_B0_0120_ZN9YTFN-1012_C8GAAANXX	Original	bin.6	k__Bacteria (UID203)	11.21	0	0	0	1	LQ
ihmp_ST	HMP2_J00827_M_ST_T0_B0_0120_ZN9YTFN-1012_C8GAAANXX	Original	bin.7	k__Bacteria (UID203)	38.24	0	0	1	5	LQ
ihmp_ST	HMP2_J00827_M_ST_T0_B0_0120_ZN9YTFN-1012_C8GAAANXX	Original	bin.8	f__Bifidobacteriaceae (UID1458)	67.61	0.53	50	1	19	MQ
ihmp_ST	HMP2_J00827_M_ST_T0_B0_0120_ZN9YTFN-1012_C8GAAANXX	Original	bin.9	o__Clostridiales (UID1212)	55.52	3.09	42.86	0	7	MQ
ihmp_ST	HMP2_J00852_M_ST_T0_B0_0120_ZL9BTWF-05_HA986ADXX	Original	bin.1	p__Bacteroidetes (UID2605)	79.64	3.12	71.43	0	14	MQ
ihmp_ST	HMP2_J00852_M_ST_T0_B0_0120_ZL9BTWF-05_HA986ADXX	Original	bin.10	p__Bacteroidetes (UID2605)	98.08	0.98	33.33	0	19	MQ*
ihmp_ST	HMP2_J00852_M_ST_T0_B0_0120_ZL9BTWF-05_HA986ADXX	Original	bin.11	k__Bacteria (UID203)	7.14	0	0	0	6	LQ
ihmp_ST	HMP2_J00852_M_ST_T0_B0_0120_ZL9BTWF-05_HA986ADXX	Original	bin.12	root (UID1)	0	0	0	0	0	LQ
ihmp_ST	HMP2_J00852_M_ST_T0_B0_0120_ZL9BTWF-05_HA986ADXX	Original	bin.13	root (UID1)	4.17	0	0	0	9	LQ
ihmp_ST	HMP2_J00852_M_ST_T0_B0_0120_ZL9BTWF-05_HA986ADXX	Original	bin.14	o__Bacteroidales (UID2621)	96.5	0	0	0	17	MQ
ihmp_ST	HMP2_J00852_M_ST_T0_B0_0120_ZL9BTWF-05_HA986ADXX	Original	bin.15	root (UID1)	0	0	0	0	0	LQ
ihmp_ST	HMP2_J00852_M_ST_T0_B0_0120_ZL9BTWF-05_HA986ADXX	Original	bin.16	o__Selenomonadales (UID1024)	89.8	1.5	0	1	18	MQ
ihmp_ST	HMP2_J00852_M_ST_T0_B0_0120_ZL9BTWF-05_HA986ADXX	Original	bin.17	k__Bacteria (UID203)	32.97	3.45	33.33	0	4	LQ
ihmp_ST	HMP2_J00852_M_ST_T0_B0_0120_ZL9BTWF-05_HA986ADXX	Original	bin.18	k__Bacteria (UID203)	37.93	0	0	0	11	LQ
ihmp_ST	HMP2_J00852_M_ST_T0_B0_0120_ZL9BTWF-05_HA986ADXX	Original	bin.19	k__Bacteria (UID203)	13.79	1.72	0	0	13	LQ
ihmp_ST	HMP2_J00852_M_ST_T0_B0_0120_ZL9BTWF-05_HA986ADXX	Original	bin.2	o__Clostridiales (UID1212)	96.98	1.68	0	1	15	MQ
ihmp_ST	HMP2_J00852_M_ST_T0_B0_0120_ZL9BTWF-05_HA986ADXX	Original	bin.20	o__Clostridiales (UID1212)	78.3	0	0	0	19	MQ
ihmp_ST	HMP2_J00852_M_ST_T0_B0_0120_ZL9BTWF-05_HA986ADXX	Original	bin.21	o__Clostridiales (UID1212)	95.93	0	0	2	17	MQ
ihmp_ST	HMP2_J00852_M_ST_T0_B0_0120_ZL9BTWF-05_HA986ADXX	Original	bin.22	g__Prevotella (UID2724)	33.45	0	0	0	13	LQ
ihmp_ST	HMP2_J00852_M_ST_T0_B0_0120_ZL9BTWF-05_HA986ADXX	Original	bin.23	o__Clostridiales (UID1212)	97.99	0	0	0	15	MQ
ihmp_ST	HMP2_J00852_M_ST_T0_B0_0120_ZL9BTWF-05_HA986ADXX	Original	bin.24	k__Bacteria (UID203)	78.45	1.72	100	0	16	MQ
ihmp_ST	HMP2_J00852_M_ST_T0_B0_0120_ZL9BTWF-05_HA986ADXX	Original	bin.25	root (UID1)	4.17	0	0	0	18	LQ
ihmp_ST	HMP2_J00852_M_ST_T0_B0_0120_ZL9BTWF-05_HA986ADXX	Original	bin.26	root (UID1)	0	0	0	0	4	LQ
ihmp_ST	HMP2_J00852_M_ST_T0_B0_0120_ZL9BTWF-05_HA986ADXX	Original	bin.27	f__Lachnospiraceae (UID1286)	83.24	1.18	0	0	14	MQ
ihmp_ST	HMP2_J00852_M_ST_T0_B0_0120_ZL9BTWF-05_HA986ADXX	Original	bin.28	o__Clostridiales (UID1226)	22.93	0.06	0	0	5	LQ
ihmp_ST	HMP2_J00852_M_ST_T0_B0_0120_ZL9BTWF-05_HA986ADXX	Original	bin.29	root (UID1)	0	0	0	0	5	LQ
ihmp_ST	HMP2_J00852_M_ST_T0_B0_0120_ZL9BTWF-05_HA986ADXX	Original	bin.3	k__Bacteria (UID203)	37.07	0	0	0	13	LQ
ihmp_ST	HMP2_J00852_M_ST_T0_B0_0120_ZL9BTWF-05_HA986ADXX	Original	bin.30	k__Bacteria (UID203)	63.79	0	0	0	14	MQ
ihmp_ST	HMP2_J00852_M_ST_T0_B0_0120_ZL9BTWF-05_HA986ADXX	Original	bin.31	k__Bacteria (UID203)	39.66	0	0	0	12	LQ
ihmp_ST	HMP2_J00852_M_ST_T0_B0_0120_ZL9BTWF-05_HA986ADXX	Original	bin.32	k__Bacteria (UID203)	46.55	0	0	0	9	LQ
ihmp_ST	HMP2_J00852_M_ST_T0_B0_0120_ZL9BTWF-05_HA986ADXX	Original	bin.33	k__Bacteria (UID203)	60.52	3.45	100	1	16	MQ
ihmp_ST	HMP2_J00852_M_ST_T0_B0_0120_ZL9BTWF-05_HA986ADXX	Original	bin.34	root (UID1)	0	0	0	0	6	LQ
ihmp_ST	HMP2_J00852_M_ST_T0_B0_0120_ZL9BTWF-05_HA986ADXX	Original	bin.4	g__Bacteroides (UID2691)	87.35	21.49	57.78	1	16	LQ
ihmp_ST	HMP2_J00852_M_ST_T0_B0_0120_ZL9BTWF-05_HA986ADXX	Original	bin.5	o__Clostridiales (UID1226)	64.61	0	0	0	10	MQ
ihmp_ST	HMP2_J00852_M_ST_T0_B0_0120_ZL9BTWF-05_HA986ADXX	Original	bin.6	k__Bacteria (UID2982)	97.96	0	0	0	20	MQ*
ihmp_ST	HMP2_J00852_M_ST_T0_B0_0120_ZL9BTWF-05_HA986ADXX	Original	bin.7	o__Bacteroidales (UID2621)	64.99	0.77	0	0	8	MQ
ihmp_ST	HMP2_J00852_M_ST_T0_B0_0120_ZL9BTWF-05_HA986ADXX	Original	bin.8	root (UID1)	0	0	0	0	2	LQ
ihmp_ST	HMP2_J00852_M_ST_T0_B0_0120_ZL9BTWF-05_HA986ADXX	Original	bin.9	k__Bacteria (UID203)	62.07	5.17	0	0	12	MQ
ihmp_ST	HMP2_J00857_M_ST_T0_B0_0120_ZKVR426-02_C8GAAANXX	Original	bin.1	k__Bacteria (UID203)	13.95	0	0	0	1	LQ
ihmp_ST	HMP2_J00857_M_ST_T0_B0_0120_ZKVR426-02_C8GAAANXX	Original	bin.10	k__Bacteria (UID203)	68.97	0	0	0	16	MQ
ihmp_ST	HMP2_J00857_M_ST_T0_B0_0120_ZKVR426-02_C8GAAANXX	Original	bin.100	f__Lachnospiraceae (UID1286)	78.06	6.2	7.69	0	12	MQ
ihmp_ST	HMP2_J00857_M_ST_T0_B0_0120_ZKVR426-02_C8GAAANXX	Original	bin.101	o__Clostridiales (UID1226)	87.01	1.27	0	0	14	MQ
ihmp_ST	HMP2_J00857_M_ST_T0_B0_0120_ZKVR426-02_C8GAAANXX	Original	bin.102	o__Clostridiales (UID1226)	87.34	2.06	50	1	13	MQ
ihmp_ST	HMP2_J00857_M_ST_T0_B0_0120_ZKVR426-02_C8GAAANXX	Original	bin.103	p__Bacteroidetes (UID2605)	87.79	1.44	33.33	0	15	MQ
ihmp_ST	HMP2_J00857_M_ST_T0_B0_0120_ZKVR426-02_C8GAAANXX	Original	bin.104	o__Clostridiales (UID1212)	63.43	2.01	25	0	10	MQ
ihmp_ST	HMP2_J00857_M_ST_T0_B0_0120_ZKVR426-02_C8GAAANXX	Original	bin.105	k__Bacteria (UID203)	55.5	3.79	0	0	8	MQ
ihmp_ST	HMP2_J00857_M_ST_T0_B0_0120_ZKVR426-02_C8GAAANXX	Original	bin.106	k__Bacteria (UID203)	26.32	0	0	0	6	LQ
ihmp_ST	HMP2_J00857_M_ST_T0_B0_0120_ZKVR426-02_C8GAAANXX	Original	bin.107	root (UID1)	0	0	0	0	1	LQ
ihmp_ST	HMP2_J00857_M_ST_T0_B0_0120_ZKVR426-02_C8GAAANXX	Original	bin.108	root (UID1)	0	0	0	0	1	LQ
ihmp_ST	HMP2_J00857_M_ST_T0_B0_0120_ZKVR426-02_C8GAAANXX	Original	bin.109	k__Bacteria (UID2982)	46.98	0	0	0	6	LQ
ihmp_ST	HMP2_J00857_M_ST_T0_B0_0120_ZKVR426-02_C8GAAANXX	Original	bin.11	o__Bacteroidales (UID2617)	93.9	1.6	16.67	0	19	MQ*
ihmp_ST	HMP2_J00857_M_ST_T0_B0_0120_ZKVR426-02_C8GAAANXX	Original	bin.12	root (UID1)	0	0	0	0	2	LQ
ihmp_ST	HMP2_J00857_M_ST_T0_B0_0120_ZKVR426-02_C8GAAANXX	Original	bin.13	o__Clostridiales (UID1212)	87.3	1.68	33.33	0	15	MQ
ihmp_ST	HMP2_J00857_M_ST_T0_B0_0120_ZKVR426-02_C8GAAANXX	Original	bin.14	o__Bacteroidales (UID2617)	96.77	1.13	0	0	15	MQ
ihmp_ST	HMP2_J00857_M_ST_T0_B0_0120_ZKVR426-02_C8GAAANXX	Original	bin.15	p__Proteobacteria (UID3887)	84.81	0.11	0	0	16	MQ
ihmp_ST	HMP2_J00857_M_ST_T0_B0_0120_ZKVR426-02_C8GAAANXX	Original	bin.16	root (UID1)	0	0	0	0	0	LQ
ihmp_ST	HMP2_J00857_M_ST_T0_B0_0120_ZKVR426-02_C8GAAANXX	Original	bin.17	k__Bacteria (UID203)	65.79	2.63	50	0	9	MQ
ihmp_ST	HMP2_J00857_M_ST_T0_B0_0120_ZKVR426-02_C8GAAANXX	Original	bin.18	o__Bacteroidales (UID2654)	92.32	6.92	26.92	1	18	MQ
ihmp_ST	HMP2_J00857_M_ST_T0_B0_0120_ZKVR426-02_C8GAAANXX	Original	bin.19	k__Bacteria (UID203)	38.79	1.72	0	0	5	LQ
ihmp_ST	HMP2_J00857_M_ST_T0_B0_0120_ZKVR426-02_C8GAAANXX	Original	bin.2	o__Clostridiales (UID1212)	94.94	2.18	50	0	13	MQ
ihmp_ST	HMP2_J00857_M_ST_T0_B0_0120_ZKVR426-02_C8GAAANXX	Original	bin.20	root (UID1)	0	0	0	1	0	LQ
ihmp_ST	HMP2_J00857_M_ST_T0_B0_0120_ZKVR426-02_C8GAAANXX	Original	bin.21	k__Bacteria (UID2372)	76.69	0	0	0	15	MQ
ihmp_ST	HMP2_J00857_M_ST_T0_B0_0120_ZKVR426-02_C8GAAANXX	Original	bin.22	o__Clostridiales (UID1212)	97.32	1.34	0	2	16	MQ
ihmp_ST	HMP2_J00857_M_ST_T0_B0_0120_ZKVR426-02_C8GAAANXX	Original	bin.23	root (UID1)	4.17	0	0	0	3	LQ
ihmp_ST	HMP2_J00857_M_ST_T0_B0_0120_ZKVR426-02_C8GAAANXX	Original	bin.24	k__Bacteria (UID203)	30.52	1.72	0	0	8	LQ
ihmp_ST	HMP2_J00857_M_ST_T0_B0_0120_ZKVR426-02_C8GAAANXX	Original	bin.25	root (UID1)	0	0	0	0	3	LQ
ihmp_ST	HMP2_J00857_M_ST_T0_B0_0120_ZKVR426-02_C8GAAANXX	Original	bin.26	k__Bacteria (UID203)	49.3	0	0	0	12	LQ
ihmp_ST	HMP2_J00857_M_ST_T0_B0_0120_ZKVR426-02_C8GAAANXX	Original	bin.27	o__Clostridiales (UID1120)	94.41	1.17	0	1	20	MQ*
ihmp_ST	HMP2_J00857_M_ST_T0_B0_0120_ZKVR426-02_C8GAAANXX	Original	bin.28	k__Bacteria (UID2982)	95.58	0	0	0	20	MQ*
ihmp_ST	HMP2_J00857_M_ST_T0_B0_0120_ZKVR426-02_C8GAAANXX	Original	bin.29	k__Bacteria (UID203)	8.62	0	0	0	14	LQ
ihmp_ST	HMP2_J00857_M_ST_T0_B0_0120_ZKVR426-02_C8GAAANXX	Original	bin.3	k__Bacteria (UID203)	15.18	0	0	0	5	LQ
ihmp_ST	HMP2_J00857_M_ST_T0_B0_0120_ZKVR426-02_C8GAAANXX	Original	bin.30	root (UID1)	0	0	0	0	2	LQ
ihmp_ST	HMP2_J00857_M_ST_T0_B0_0120_ZKVR426-02_C8GAAANXX	Original	bin.31	f__Bifidobacteriaceae (UID1462)	44.24	0	0	0	17	LQ
ihmp_ST	HMP2_J00857_M_ST_T0_B0_0120_ZKVR426-02_C8GAAANXX	Original	bin.32	o__Clostridiales (UID1212)	90.28	1.34	50	1	15	MQ
ihmp_ST	HMP2_J00857_M_ST_T0_B0_0120_ZKVR426-02_C8GAAANXX	Original	bin.33	k__Bacteria (UID203)	15.52	0	0	0	9	LQ
ihmp_ST	HMP2_J00857_M_ST_T0_B0_0120_ZKVR426-02_C8GAAANXX	Original	bin.34	f__Lachnospiraceae (UID1286)	94.11	6.36	25	0	17	MQ
ihmp_ST	HMP2_J00857_M_ST_T0_B0_0120_ZKVR426-02_C8GAAANXX	Original	bin.35	p__Actinobacteria (UID2112)	89.74	0.81	0	0	17	MQ
ihmp_ST	HMP2_J00857_M_ST_T0_B0_0120_ZKVR426-02_C8GAAANXX	Original	bin.36	k__Bacteria (UID203)	56.14	0	0	0	6	MQ
ihmp_ST	HMP2_J00857_M_ST_T0_B0_0120_ZKVR426-02_C8GAAANXX	Original	bin.37	k__Bacteria (UID203)	3.45	0	0	0	0	LQ
ihmp_ST	HMP2_J00857_M_ST_T0_B0_0120_ZKVR426-02_C8GAAANXX	Original	bin.38	root (UID1)	4.17	0	0	0	1	LQ
ihmp_ST	HMP2_J00857_M_ST_T0_B0_0120_ZKVR426-02_C8GAAANXX	Original	bin.39	k__Bacteria (UID203)	31.03	0	0	0	4	LQ
ihmp_ST	HMP2_J00857_M_ST_T0_B0_0120_ZKVR426-02_C8GAAANXX	Original	bin.4	k__Bacteria (UID203)	37.8	0	0	0	15	LQ
ihmp_ST	HMP2_J00857_M_ST_T0_B0_0120_ZKVR426-02_C8GAAANXX	Original	bin.40	root (UID1)	0	0	0	0	4	LQ
ihmp_ST	HMP2_J00857_M_ST_T0_B0_0120_ZKVR426-02_C8GAAANXX	Original	bin.41	root (UID1)	4.17	0	0	0	9	LQ
ihmp_ST	HMP2_J00857_M_ST_T0_B0_0120_ZKVR426-02_C8GAAANXX	Original	bin.42	p__Bacteroidetes (UID2605)	96.63	0.96	0	0	18	MQ*
ihmp_ST	HMP2_J00857_M_ST_T0_B0_0120_ZKVR426-02_C8GAAANXX	Original	bin.43	o__Clostridiales (UID1226)	96.28	0.95	0	0	15	MQ
ihmp_ST	HMP2_J00857_M_ST_T0_B0_0120_ZKVR426-02_C8GAAANXX	Original	bin.44	o__Clostridiales (UID1212)	92.87	0.67	100	0	12	MQ
ihmp_ST	HMP2_J00857_M_ST_T0_B0_0120_ZKVR426-02_C8GAAANXX	Original	bin.45	k__Bacteria (UID1453)	88.03	0.28	0	3	20	MQ
ihmp_ST	HMP2_J00857_M_ST_T0_B0_0120_ZKVR426-02_C8GAAANXX	Original	bin.46	k__Bacteria (UID203)	65.52	5.17	0	0	16	MQ
ihmp_ST	HMP2_J00857_M_ST_T0_B0_0120_ZKVR426-02_C8GAAANXX	Original	bin.47	o__Clostridiales (UID1212)	94.51	1.02	100	1	15	MQ
ihmp_ST	HMP2_J00857_M_ST_T0_B0_0120_ZKVR426-02_C8GAAANXX	Original	bin.48	f__Lachnospiraceae (UID1286)	94.93	1.77	28.57	0	15	MQ
ihmp_ST	HMP2_J00857_M_ST_T0_B0_0120_ZKVR426-02_C8GAAANXX	Original	bin.49	k__Bacteria (UID203)	63.16	1.75	0	0	13	MQ
ihmp_ST	HMP2_J00857_M_ST_T0_B0_0120_ZKVR426-02_C8GAAANXX	Original	bin.5	o__Clostridiales (UID1212)	32.21	0.67	0	0	14	LQ
ihmp_ST	HMP2_J00857_M_ST_T0_B0_0120_ZKVR426-02_C8GAAANXX	Original	bin.50	o__Clostridiales (UID1212)	73.86	0	0	0	17	MQ
ihmp_ST	HMP2_J00857_M_ST_T0_B0_0120_ZKVR426-02_C8GAAANXX	Original	bin.51	o__Clostridiales (UID1212)	68.91	50.08	2.65	1	14	LQ
ihmp_ST	HMP2_J00857_M_ST_T0_B0_0120_ZKVR426-02_C8GAAANXX	Original	bin.52	f__Bifidobacteriaceae (UID1462)	51.38	0	0	0	10	MQ
ihmp_ST	HMP2_J00857_M_ST_T0_B0_0120_ZKVR426-02_C8GAAANXX	Original	bin.53	k__Bacteria (UID203)	14.66	0	0	0	5	LQ
ihmp_ST	HMP2_J00857_M_ST_T0_B0_0120_ZKVR426-02_C8GAAANXX	Original	bin.54	o__Clostridiales (UID1212)	30.2	0.08	100	0	8	LQ
ihmp_ST	HMP2_J00857_M_ST_T0_B0_0120_ZKVR426-02_C8GAAANXX	Original	bin.55	o__Clostridiales (UID1212)	85.95	3.4	33.33	0	17	MQ
ihmp_ST	HMP2_J00857_M_ST_T0_B0_0120_ZKVR426-02_C8GAAANXX	Original	bin.56	root (UID1)	4.17	0	0	0	4	LQ
ihmp_ST	HMP2_J00857_M_ST_T0_B0_0120_ZKVR426-02_C8GAAANXX	Original	bin.57	k__Bacteria (UID203)	31.03	0	0	0	7	LQ
ihmp_ST	HMP2_J00857_M_ST_T0_B0_0120_ZKVR426-02_C8GAAANXX	Original	bin.58	root (UID1)	0	0	0	0	3	LQ
ihmp_ST	HMP2_J00857_M_ST_T0_B0_0120_ZKVR426-02_C8GAAANXX	Original	bin.59	k__Bacteria (UID203)	35.71	0	0	0	7	LQ
ihmp_ST	HMP2_J00857_M_ST_T0_B0_0120_ZKVR426-02_C8GAAANXX	Original	bin.6	o__Clostridiales (UID1212)	92.89	0.89	100	0	17	MQ
ihmp_ST	HMP2_J00857_M_ST_T0_B0_0120_ZKVR426-02_C8GAAANXX	Original	bin.60	root (UID1)	0	0	0	0	0	LQ
ihmp_ST	HMP2_J00857_M_ST_T0_B0_0120_ZKVR426-02_C8GAAANXX	Original	bin.61	o__Clostridiales (UID1212)	45.4	0	0	1	9	LQ
ihmp_ST	HMP2_J00857_M_ST_T0_B0_0120_ZKVR426-02_C8GAAANXX	Original	bin.62	p__Actinobacteria (UID2112)	66.08	0	0	0	16	MQ
ihmp_ST	HMP2_J00857_M_ST_T0_B0_0120_ZKVR426-02_C8GAAANXX	Original	bin.63	k__Bacteria (UID203)	0	0	0	0	3	LQ
ihmp_ST	HMP2_J00857_M_ST_T0_B0_0120_ZKVR426-02_C8GAAANXX	Original	bin.64	k__Bacteria (UID203)	7.47	0	0	0	6	LQ
ihmp_ST	HMP2_J00857_M_ST_T0_B0_0120_ZKVR426-02_C8GAAANXX	Original	bin.65	k__Bacteria (UID203)	43.89	1.72	0	0	7	LQ
ihmp_ST	HMP2_J00857_M_ST_T0_B0_0120_ZKVR426-02_C8GAAANXX	Original	bin.66	k__Bacteria (UID203)	50.88	0	0	0	14	MQ
ihmp_ST	HMP2_J00857_M_ST_T0_B0_0120_ZKVR426-02_C8GAAANXX	Original	bin.67	o__Clostridiales (UID1212)	51.68	0	0	0	12	MQ
ihmp_ST	HMP2_J00857_M_ST_T0_B0_0120_ZKVR426-02_C8GAAANXX	Original	bin.68	k__Bacteria (UID203)	42.59	0	0	0	9	LQ
ihmp_ST	HMP2_J00857_M_ST_T0_B0_0120_ZKVR426-02_C8GAAANXX	Original	bin.69	k__Bacteria (UID203)	10.34	0	0	0	1	LQ
ihmp_ST	HMP2_J00857_M_ST_T0_B0_0120_ZKVR426-02_C8GAAANXX	Original	bin.7	f__Lachnospiraceae (UID1286)	98.55	0.48	100	0	17	MQ
ihmp_ST	HMP2_J00857_M_ST_T0_B0_0120_ZKVR426-02_C8GAAANXX	Original	bin.70	k__Bacteria (UID1453)	81.2	1.71	0	0	19	MQ
ihmp_ST	HMP2_J00857_M_ST_T0_B0_0120_ZKVR426-02_C8GAAANXX	Original	bin.71	root (UID1)	54.63	71.3	91.3	0	18	LQ
ihmp_ST	HMP2_J00857_M_ST_T0_B0_0120_ZKVR426-02_C8GAAANXX	Original	bin.72	k__Bacteria (UID203)	44.74	0	0	0	6	LQ
ihmp_ST	HMP2_J00857_M_ST_T0_B0_0120_ZKVR426-02_C8GAAANXX	Original	bin.73	root (UID1)	0	0	0	0	0	LQ
ihmp_ST	HMP2_J00857_M_ST_T0_B0_0120_ZKVR426-02_C8GAAANXX	Original	bin.74	k__Bacteria (UID2565)	93.55	0.1	0	0	19	MQ*
ihmp_ST	HMP2_J00857_M_ST_T0_B0_0120_ZKVR426-02_C8GAAANXX	Original	bin.75	o__Clostridiales (UID1212)	84.36	2.3	20	0	9	MQ
ihmp_ST	HMP2_J00857_M_ST_T0_B0_0120_ZKVR426-02_C8GAAANXX	Original	bin.76	o__Clostridiales (UID1212)	70.9	0.67	0	0	12	MQ
ihmp_ST	HMP2_J00857_M_ST_T0_B0_0120_ZKVR426-02_C8GAAANXX	Original	bin.77	f__Lachnospiraceae (UID1256)	69.49	18.18	2.08	0	11	LQ
ihmp_ST	HMP2_J00857_M_ST_T0_B0_0120_ZKVR426-02_C8GAAANXX	Original	bin.78	o__Clostridiales (UID1212)	84.89	3.02	55.56	1	15	MQ
ihmp_ST	HMP2_J00857_M_ST_T0_B0_0120_ZKVR426-02_C8GAAANXX	Original	bin.79	o__Clostridiales (UID1212)	29.66	0.34	0	0	10	LQ
ihmp_ST	HMP2_J00857_M_ST_T0_B0_0120_ZKVR426-02_C8GAAANXX	Original	bin.8	k__Bacteria (UID203)	15.49	0	0	1	3	LQ
ihmp_ST	HMP2_J00857_M_ST_T0_B0_0120_ZKVR426-02_C8GAAANXX	Original	bin.80	k__Bacteria (UID203)	39.97	1.72	0	0	12	LQ
ihmp_ST	HMP2_J00857_M_ST_T0_B0_0120_ZKVR426-02_C8GAAANXX	Original	bin.81	root (UID1)	12.5	0	0	0	3	LQ
ihmp_ST	HMP2_J00857_M_ST_T0_B0_0120_ZKVR426-02_C8GAAANXX	Original	bin.82	o__Bacteroidales (UID2621)	93.67	3.85	11.76	0	18	MQ*
ihmp_ST	HMP2_J00857_M_ST_T0_B0_0120_ZKVR426-02_C8GAAANXX	Original	bin.83	p__Bacteroidetes (UID2605)	89.46	0.58	100	0	14	MQ
ihmp_ST	HMP2_J00857_M_ST_T0_B0_0120_ZKVR426-02_C8GAAANXX	Original	bin.84	o__Clostridiales (UID1212)	86.48	0.68	0	0	10	MQ
ihmp_ST	HMP2_J00857_M_ST_T0_B0_0120_ZKVR426-02_C8GAAANXX	Original	bin.85	p__Bacteroidetes (UID2605)	85.88	0	0	0	13	MQ
ihmp_ST	HMP2_J00857_M_ST_T0_B0_0120_ZKVR426-02_C8GAAANXX	Original	bin.86	k__Bacteria (UID203)	44.66	1.75	100	0	10	LQ
ihmp_ST	HMP2_J00857_M_ST_T0_B0_0120_ZKVR426-02_C8GAAANXX	Original	bin.87	k__Bacteria (UID203)	17.86	3.57	50	0	5	LQ
ihmp_ST	HMP2_J00857_M_ST_T0_B0_0120_ZKVR426-02_C8GAAANXX	Original	bin.88	root (UID1)	4.17	0	0	0	3	LQ
ihmp_ST	HMP2_J00857_M_ST_T0_B0_0120_ZKVR426-02_C8GAAANXX	Original	bin.89	root (UID1)	0	0	0	0	3	LQ
ihmp_ST	HMP2_J00857_M_ST_T0_B0_0120_ZKVR426-02_C8GAAANXX	Original	bin.9	root (UID1)	4.17	0	0	0	3	LQ
ihmp_ST	HMP2_J00857_M_ST_T0_B0_0120_ZKVR426-02_C8GAAANXX	Original	bin.90	root (UID1)	8.33	0	0	0	6	LQ
ihmp_ST	HMP2_J00857_M_ST_T0_B0_0120_ZKVR426-02_C8GAAANXX	Original	bin.91	p__Bacteroidetes (UID2605)	95.09	11.3	42.42	0	17	LQ
ihmp_ST	HMP2_J00857_M_ST_T0_B0_0120_ZKVR426-02_C8GAAANXX	Original	bin.92	k__Bacteria (UID203)	79.8	68.1	47.83	0	18	LQ
ihmp_ST	HMP2_J00857_M_ST_T0_B0_0120_ZKVR426-02_C8GAAANXX	Original	bin.93	o__Bacteroidales (UID2621)	97.55	0.64	0	0	15	MQ
ihmp_ST	HMP2_J00857_M_ST_T0_B0_0120_ZKVR426-02_C8GAAANXX	Original	bin.94	o__Clostridiales (UID1212)	95.3	0.67	0	0	15	MQ
ihmp_ST	HMP2_J00857_M_ST_T0_B0_0120_ZKVR426-02_C8GAAANXX	Original	bin.95	o__Clostridiales (UID1212)	96.24	1.23	0	1	14	MQ
ihmp_ST	HMP2_J00857_M_ST_T0_B0_0120_ZKVR426-02_C8GAAANXX	Original	bin.96	o__Clostridiales (UID1212)	84.9	0.67	0	2	20	MQ
ihmp_ST	HMP2_J00857_M_ST_T0_B0_0120_ZKVR426-02_C8GAAANXX	Original	bin.97	root (UID1)	0	0	0	0	8	LQ
ihmp_ST	HMP2_J00857_M_ST_T0_B0_0120_ZKVR426-02_C8GAAANXX	Original	bin.98	root (UID1)	0	0	0	0	0	LQ
ihmp_ST	HMP2_J00857_M_ST_T0_B0_0120_ZKVR426-02_C8GAAANXX	Original	bin.99	p__Bacteroidetes (UID2605)	96.11	2.4	0	0	12	MQ
ihmp_ST	HMP2_J43807_M_ST_T0_B0_0120_ZLZNCLZ-1032_C93B2ANXX	Original	bin.1	c__Deltaproteobacteria (UID3218)	91.26	0.62	0	0	18	MQ*
ihmp_ST	HMP2_J43807_M_ST_T0_B0_0120_ZLZNCLZ-1032_C93B2ANXX	Original	bin.10	p__Bacteroidetes (UID2605)	98.08	0.48	0	0	19	MQ*
ihmp_ST	HMP2_J43807_M_ST_T0_B0_0120_ZLZNCLZ-1032_C93B2ANXX	Original	bin.11	k__Bacteria (UID2569)	69.96	0.54	0	0	12	MQ
ihmp_ST	HMP2_J43807_M_ST_T0_B0_0120_ZLZNCLZ-1032_C93B2ANXX	Original	bin.12	k__Bacteria (UID203)	75.24	0	0	0	17	MQ
ihmp_ST	HMP2_J43807_M_ST_T0_B0_0120_ZLZNCLZ-1032_C93B2ANXX	Original	bin.13	k__Bacteria (UID203)	29.31	0	0	0	12	LQ
ihmp_ST	HMP2_J43807_M_ST_T0_B0_0120_ZLZNCLZ-1032_C93B2ANXX	Original	bin.14	root (UID1)	0	0	0	0	2	LQ
ihmp_ST	HMP2_J43807_M_ST_T0_B0_0120_ZLZNCLZ-1032_C93B2ANXX	Original	bin.15	root (UID1)	0	0	0	0	1	LQ
ihmp_ST	HMP2_J43807_M_ST_T0_B0_0120_ZLZNCLZ-1032_C93B2ANXX	Original	bin.16	o__Clostridiales (UID1212)	92.62	0.34	100	1	14	MQ
ihmp_ST	HMP2_J43807_M_ST_T0_B0_0120_ZLZNCLZ-1032_C93B2ANXX	Original	bin.17	o__Clostridiales (UID1212)	56.38	0.67	0	0	17	MQ
ihmp_ST	HMP2_J43807_M_ST_T0_B0_0120_ZLZNCLZ-1032_C93B2ANXX	Original	bin.18	k__Bacteria (UID203)	59.09	21.43	73.33	0	15	LQ
ihmp_ST	HMP2_J43807_M_ST_T0_B0_0120_ZLZNCLZ-1032_C93B2ANXX	Original	bin.19	k__Bacteria (UID203)	87.24	164.69	39.77	0	21	LQ
ihmp_ST	HMP2_J43807_M_ST_T0_B0_0120_ZLZNCLZ-1032_C93B2ANXX	Original	bin.2	root (UID1)	0	0	0	0	10	LQ
ihmp_ST	HMP2_J43807_M_ST_T0_B0_0120_ZLZNCLZ-1032_C93B2ANXX	Original	bin.20	o__Bacteroidales (UID2617)	66.04	0	0	0	15	MQ
ihmp_ST	HMP2_J43807_M_ST_T0_B0_0120_ZLZNCLZ-1032_C93B2ANXX	Original	bin.21	root (UID1)	0	0	0	0	3	LQ
ihmp_ST	HMP2_J43807_M_ST_T0_B0_0120_ZLZNCLZ-1032_C93B2ANXX	Original	bin.22	o__Clostridiales (UID1212)	89.09	0	0	1	20	MQ
ihmp_ST	HMP2_J43807_M_ST_T0_B0_0120_ZLZNCLZ-1032_C93B2ANXX	Original	bin.23	o__Clostridiales (UID1212)	85.97	0	0	0	11	MQ
ihmp_ST	HMP2_J43807_M_ST_T0_B0_0120_ZLZNCLZ-1032_C93B2ANXX	Original	bin.24	o__Bacteroidales (UID2657)	95.59	1.86	55.56	0	12	MQ
ihmp_ST	HMP2_J43807_M_ST_T0_B0_0120_ZLZNCLZ-1032_C93B2ANXX	Original	bin.25	k__Bacteria (UID203)	83.97	74.48	54.9	0	18	LQ
ihmp_ST	HMP2_J43807_M_ST_T0_B0_0120_ZLZNCLZ-1032_C93B2ANXX	Original	bin.26	o__Bacteroidales (UID2621)	88.57	0	0	0	15	MQ
ihmp_ST	HMP2_J43807_M_ST_T0_B0_0120_ZLZNCLZ-1032_C93B2ANXX	Original	bin.27	f__Bifidobacteriaceae (UID1458)	77.64	1.52	50	0	20	MQ
ihmp_ST	HMP2_J43807_M_ST_T0_B0_0120_ZLZNCLZ-1032_C93B2ANXX	Original	bin.28	o__Clostridiales (UID1212)	95.97	0	0	1	19	MQ*
ihmp_ST	HMP2_J43807_M_ST_T0_B0_0120_ZLZNCLZ-1032_C93B2ANXX	Original	bin.29	k__Bacteria (UID203)	24.14	0	0	0	2	LQ
ihmp_ST	HMP2_J43807_M_ST_T0_B0_0120_ZLZNCLZ-1032_C93B2ANXX	Original	bin.3	p__Bacteroidetes (UID2605)	99.52	0	0	1	19	MQ*
ihmp_ST	HMP2_J43807_M_ST_T0_B0_0120_ZLZNCLZ-1032_C93B2ANXX	Original	bin.30	root (UID1)	0	0	0	0	6	LQ
ihmp_ST	HMP2_J43807_M_ST_T0_B0_0120_ZLZNCLZ-1032_C93B2ANXX	Original	bin.31	o__Clostridiales (UID1226)	68.32	1.9	0	0	12	MQ
ihmp_ST	HMP2_J43807_M_ST_T0_B0_0120_ZLZNCLZ-1032_C93B2ANXX	Original	bin.32	k__Bacteria (UID203)	36.63	3.51	0	0	6	LQ
ihmp_ST	HMP2_J43807_M_ST_T0_B0_0120_ZLZNCLZ-1032_C93B2ANXX	Original	bin.33	o__Clostridiales (UID1212)	83.34	3.4	33.33	0	16	MQ
ihmp_ST	HMP2_J43807_M_ST_T0_B0_0120_ZLZNCLZ-1032_C93B2ANXX	Original	bin.34	f__Lachnospiraceae (UID1286)	91.51	2.38	44.44	0	12	MQ
ihmp_ST	HMP2_J43807_M_ST_T0_B0_0120_ZLZNCLZ-1032_C93B2ANXX	Original	bin.35	o__Bacteroidales (UID2657)	97.58	0	0	0	17	MQ
ihmp_ST	HMP2_J43807_M_ST_T0_B0_0120_ZLZNCLZ-1032_C93B2ANXX	Original	bin.36	root (UID1)	0	0	0	0	2	LQ
ihmp_ST	HMP2_J43807_M_ST_T0_B0_0120_ZLZNCLZ-1032_C93B2ANXX	Original	bin.37	o__Clostridiales (UID1212)	38.93	0	0	0	9	LQ
ihmp_ST	HMP2_J43807_M_ST_T0_B0_0120_ZLZNCLZ-1032_C93B2ANXX	Original	bin.38	o__Bacteroidales (UID2621)	98.06	0.51	0	0	16	MQ
ihmp_ST	HMP2_J43807_M_ST_T0_B0_0120_ZLZNCLZ-1032_C93B2ANXX	Original	bin.39	k__Bacteria (UID203)	59.65	0.88	0	0	12	MQ
ihmp_ST	HMP2_J43807_M_ST_T0_B0_0120_ZLZNCLZ-1032_C93B2ANXX	Original	bin.4	root (UID1)	0	0	0	0	0	LQ
ihmp_ST	HMP2_J43807_M_ST_T0_B0_0120_ZLZNCLZ-1032_C93B2ANXX	Original	bin.40	c__Clostridia (UID1118)	35.14	0.81	0	0	4	LQ
ihmp_ST	HMP2_J43807_M_ST_T0_B0_0120_ZLZNCLZ-1032_C93B2ANXX	Original	bin.41	o__Clostridiales (UID1212)	95.3	0.27	0	1	17	MQ
ihmp_ST	HMP2_J43807_M_ST_T0_B0_0120_ZLZNCLZ-1032_C93B2ANXX	Original	bin.42	k__Bacteria (UID203)	9.82	0	0	0	0	LQ
ihmp_ST	HMP2_J43807_M_ST_T0_B0_0120_ZLZNCLZ-1032_C93B2ANXX	Original	bin.43	k__Bacteria (UID203)	3.51	0	0	0	4	LQ
ihmp_ST	HMP2_J43807_M_ST_T0_B0_0120_ZLZNCLZ-1032_C93B2ANXX	Original	bin.44	root (UID1)	8.33	0	0	0	0	LQ
ihmp_ST	HMP2_J43807_M_ST_T0_B0_0120_ZLZNCLZ-1032_C93B2ANXX	Original	bin.45	k__Bacteria (UID203)	54.31	10.06	25	0	4	LQ
ihmp_ST	HMP2_J43807_M_ST_T0_B0_0120_ZLZNCLZ-1032_C93B2ANXX	Original	bin.46	f__Enterobacteriaceae (UID5124)	96.99	0.33	0	0	17	MQ
ihmp_ST	HMP2_J43807_M_ST_T0_B0_0120_ZLZNCLZ-1032_C93B2ANXX	Original	bin.47	o__Clostridiales (UID1212)	95.94	1.34	0	0	16	MQ
ihmp_ST	HMP2_J43807_M_ST_T0_B0_0120_ZLZNCLZ-1032_C93B2ANXX	Original	bin.48	f__Lachnospiraceae (UID1286)	92.11	0.05	100	1	17	MQ
ihmp_ST	HMP2_J43807_M_ST_T0_B0_0120_ZLZNCLZ-1032_C93B2ANXX	Original	bin.49	o__Selenomonadales (UID1024)	95.19	1.5	0	0	18	MQ*
ihmp_ST	HMP2_J43807_M_ST_T0_B0_0120_ZLZNCLZ-1032_C93B2ANXX	Original	bin.5	k__Bacteria (UID203)	17.24	0	0	0	1	LQ
ihmp_ST	HMP2_J43807_M_ST_T0_B0_0120_ZLZNCLZ-1032_C93B2ANXX	Original	bin.50	p__Proteobacteria (UID3887)	93.75	0	0	0	19	MQ*
ihmp_ST	HMP2_J43807_M_ST_T0_B0_0120_ZLZNCLZ-1032_C93B2ANXX	Original	bin.51	o__Clostridiales (UID1212)	95.97	1.9	0	1	12	MQ
ihmp_ST	HMP2_J43807_M_ST_T0_B0_0120_ZLZNCLZ-1032_C93B2ANXX	Original	bin.6	k__Bacteria (UID203)	3.45	0	0	0	5	LQ
ihmp_ST	HMP2_J43807_M_ST_T0_B0_0120_ZLZNCLZ-1032_C93B2ANXX	Original	bin.7	o__Clostridiales (UID1212)	77.29	0.45	0	0	15	MQ
ihmp_ST	HMP2_J43807_M_ST_T0_B0_0120_ZLZNCLZ-1032_C93B2ANXX	Original	bin.8	k__Bacteria (UID203)	67.54	0	0	0	9	MQ
ihmp_ST	HMP2_J43807_M_ST_T0_B0_0120_ZLZNCLZ-1032_C93B2ANXX	Original	bin.9	p__Bacteroidetes (UID2605)	59.38	0.24	100	1	8	MQ
camda_bos	SRR3545948	Simonly	bin.1	g__Propionibacterium (UID1709)	97.75	0.94	16.67	0	20	MQ*
camda_bos	SRR3545963	Simonly	bin.1	g__Propionibacterium (UID1709)	74.98	1.68	26.67	0	15	MQ
camda_bos	SRR3546358	Simonly	bin.1	g__Propionibacterium (UID1709)	97.55	0.03	0	0	20	MQ*
camda_bos	SRR3546380	Simonly	bin.1	g__Propionibacterium (UID1709)	98.87	0.03	0	0	20	MQ*
camda_nyc	SRR1748994	Simonly	bin.1	k__Bacteria (UID203)	75.86	1.72	100	0	19	MQ
camda_nyc	SRR1748994	Simonly	bin.2	root (UID1)	0	0	0	0	1	LQ
camda_nyc	SRR1748994	Simonly	bin.3	k__Bacteria (UID203)	78.95	0	0	0	16	MQ
camda_nyc	SRR1749044	Simonly	bin.1	f__Enterobacteriaceae (UID5124)	97.81	1.32	30.77	0	17	MQ
camda_nyc	SRR1749044	Simonly	bin.2	c__Gammaproteobacteria (UID4445)	99.18	0.27	0	0	18	MQ*
camda_nyc	SRR1749150	Simonly	bin.1	c__Gammaproteobacteria (UID4445)	80.03	5.95	21.88	1	17	MQ
camda_nyc	SRR1749150	Simonly	bin.2	root (UID1)	0	0	0	0	1	LQ
camda_nyc	SRR1749150	Simonly	bin.3	k__Bacteria (UID203)	28.37	0	0	1	14	LQ
camda_nyc	SRR1749373	Simonly	bin.1	c__Gammaproteobacteria (UID4445)	97.95	0.27	0	0	18	MQ*
camda_nyc	SRR1749832	Simonly	bin.1	f__Xanthomonadaceae (UID4214)	100	0	0	0	20	MQ*
camda_nyc	SRR1749832	Simonly	bin.2	o__Actinomycetales (UID1663)	99.86	0.53	66.67	1	21	MQ*
camda_nyc	SRR1750033	Simonly	bin.1	f__Xanthomonadaceae (UID4214)	29.02	2.77	83.33	0	9	LQ
camda_nyc	SRR1750033	Simonly	bin.2	f__Moraxellaceae (UID4680)	79.23	1.31	60	0	13	MQ
camda_nyc	SRR1750033	Simonly	bin.3	k__Bacteria (UID203)	8.62	0	0	0	0	LQ
camda_sac	Sample1A	Simonly	bin.1	k__Bacteria (UID203)	32.47	0	0	0	9	LQ
camda_sac	Sample5B	Simonly	bin.1	root (UID1)	0	0	0	0	0	LQ
camda_sac	Sample5B	Simonly	bin.2	k__Archaea (UID2)	0.31	0	0	0	1	LQ
camda_sac	Sample6C	Simonly	bin.1	root (UID1)	0	0	0	0	5	LQ
camda_sac	Sample6C	Simonly	bin.2	root (UID1)	0	0	0	0	0	LQ
camda_sac	Sample6C	Simonly	bin.3	root (UID1)	0	0	0	0	0	LQ
ihmp_NS	HMP2_J05439_M_NS_T0_B0_0120_ZL9BTWF-1013_C934HANXX	Simonly	bin.1	root (UID1)	0	0	0	0	3	LQ
ihmp_NS	HMP2_J05439_M_NS_T0_B0_0120_ZL9BTWF-1013_C934HANXX	Simonly	bin.2	root (UID1)	0	0	0	0	0	LQ
ihmp_NS	HMP2_J05439_M_NS_T0_B0_0120_ZL9BTWF-1013_C934HANXX	Simonly	bin.3	root (UID1)	0	0	0	0	2	LQ
ihmp_NS	HMP2_J05439_M_NS_T0_B0_0120_ZL9BTWF-1013_C934HANXX	Simonly	bin.4	root (UID1)	0	0	0	0	0	LQ
ihmp_NS	HMP2_J16532_M_NS_T0_B0_0120_ZOZOW1T-84bR_HK3LNBGXX	Simonly	bin.1	root (UID1)	0	0	0	0	2	LQ
ihmp_NS	HMP2_J16532_M_NS_T0_B0_0120_ZOZOW1T-84bR_HK3LNBGXX	Simonly	bin.2	root (UID1)	0	0	0	0	0	LQ
ihmp_NS	HMP2_J29024_M_NS_T0_B0_0120_ZX52KVK-1032_C8H9PANXX	Simonly	bin.1	root (UID1)	0	0	0	0	8	LQ
ihmp_NS	HMP2_J29024_M_NS_T0_B0_0120_ZX52KVK-1032_C8H9PANXX	Simonly	bin.2	root (UID1)	0	0	0	0	0	LQ
ihmp_NS	HMP2_J29024_M_NS_T0_B0_0120_ZX52KVK-1032_C8H9PANXX	Simonly	bin.3	root (UID1)	0	0	0	0	0	LQ
ihmp_NS	HMP2_J29024_M_NS_T0_B0_0120_ZX52KVK-1032_C8H9PANXX	Simonly	bin.4	root (UID1)	0	0	0	0	2	LQ
ihmp_ST	HMP2_J00827_M_ST_T0_B0_0120_ZN9YTFN-1012_C8GAAANXX	Simonly	bin.1	f__Bifidobacteriaceae (UID1458)	79.73	0.23	100	1	16	MQ
ihmp_ST	HMP2_J00827_M_ST_T0_B0_0120_ZN9YTFN-1012_C8GAAANXX	Simonly	bin.10	k__Bacteria (UID203)	23.84	0	0	0	2	LQ
ihmp_ST	HMP2_J00827_M_ST_T0_B0_0120_ZN9YTFN-1012_C8GAAANXX	Simonly	bin.11	f__Lachnospiraceae (UID1286)	86.89	1.21	0	0	18	MQ
ihmp_ST	HMP2_J00827_M_ST_T0_B0_0120_ZN9YTFN-1012_C8GAAANXX	Simonly	bin.12	o__Clostridiales (UID1212)	100	0	0	0	19	MQ*
ihmp_ST	HMP2_J00827_M_ST_T0_B0_0120_ZN9YTFN-1012_C8GAAANXX	Simonly	bin.13	root (UID1)	4.17	0	0	0	1	LQ
ihmp_ST	HMP2_J00827_M_ST_T0_B0_0120_ZN9YTFN-1012_C8GAAANXX	Simonly	bin.14	k__Bacteria (UID203)	13.79	0	0	0	7	LQ
ihmp_ST	HMP2_J00827_M_ST_T0_B0_0120_ZN9YTFN-1012_C8GAAANXX	Simonly	bin.15	root (UID1)	4.17	0	0	0	4	LQ
ihmp_ST	HMP2_J00827_M_ST_T0_B0_0120_ZN9YTFN-1012_C8GAAANXX	Simonly	bin.2	k__Bacteria (UID203)	72.05	69.83	84.31	0	18	LQ
ihmp_ST	HMP2_J00827_M_ST_T0_B0_0120_ZN9YTFN-1012_C8GAAANXX	Simonly	bin.3	k__Bacteria (UID203)	19.94	0	0	0	8	LQ
ihmp_ST	HMP2_J00827_M_ST_T0_B0_0120_ZN9YTFN-1012_C8GAAANXX	Simonly	bin.4	k__Bacteria (UID2982)	97.96	0	0	0	19	MQ*
ihmp_ST	HMP2_J00827_M_ST_T0_B0_0120_ZN9YTFN-1012_C8GAAANXX	Simonly	bin.5	f__Lachnospiraceae (UID1286)	97.42	1.21	66.67	0	17	MQ
ihmp_ST	HMP2_J00827_M_ST_T0_B0_0120_ZN9YTFN-1012_C8GAAANXX	Simonly	bin.6	f__Bifidobacteriaceae (UID1462)	89.02	0.4	33.33	0	18	MQ
ihmp_ST	HMP2_J00827_M_ST_T0_B0_0120_ZN9YTFN-1012_C8GAAANXX	Simonly	bin.7	p__Bacteroidetes (UID2605)	79.09	0	0	0	15	MQ
ihmp_ST	HMP2_J00827_M_ST_T0_B0_0120_ZN9YTFN-1012_C8GAAANXX	Simonly	bin.8	k__Bacteria (UID203)	31.9	0	0	0	10	LQ
ihmp_ST	HMP2_J00827_M_ST_T0_B0_0120_ZN9YTFN-1012_C8GAAANXX	Simonly	bin.9	k__Bacteria (UID203)	86.36	39.66	26.09	0	18	LQ
ihmp_ST	HMP2_J00852_M_ST_T0_B0_0120_ZL9BTWF-05_HA986ADXX	Simonly	bin.1	k__Bacteria (UID203)	11.21	0	0	0	3	LQ
ihmp_ST	HMP2_J00852_M_ST_T0_B0_0120_ZL9BTWF-05_HA986ADXX	Simonly	bin.2	k__Bacteria (UID203)	52.59	31.03	84.21	0	17	LQ
ihmp_ST	HMP2_J00852_M_ST_T0_B0_0120_ZL9BTWF-05_HA986ADXX	Simonly	bin.3	k__Bacteria (UID203)	62.5	0.36	0	0	15	MQ
ihmp_ST	HMP2_J00852_M_ST_T0_B0_0120_ZL9BTWF-05_HA986ADXX	Simonly	bin.4	k__Bacteria (UID2982)	91.04	0.68	0	0	18	MQ*
ihmp_ST	HMP2_J00852_M_ST_T0_B0_0120_ZL9BTWF-05_HA986ADXX	Simonly	bin.5	root (UID1)	0	0	0	0	0	LQ
ihmp_ST	HMP2_J00852_M_ST_T0_B0_0120_ZL9BTWF-05_HA986ADXX	Simonly	bin.6	k__Bacteria (UID203)	64.11	0	0	0	17	MQ
ihmp_ST	HMP2_J00852_M_ST_T0_B0_0120_ZL9BTWF-05_HA986ADXX	Simonly	bin.7	o__Bacteroidales (UID2654)	97.89	0.57	50	0	20	MQ*
ihmp_ST	HMP2_J00857_M_ST_T0_B0_0120_ZKVR426-02_C8GAAANXX	Simonly	bin.1	o__Clostridiales (UID1212)	92.02	0.68	0	0	12	MQ
ihmp_ST	HMP2_J00857_M_ST_T0_B0_0120_ZKVR426-02_C8GAAANXX	Simonly	bin.10	k__Bacteria (UID203)	83.26	133.97	69.53	0	19	LQ
ihmp_ST	HMP2_J00857_M_ST_T0_B0_0120_ZKVR426-02_C8GAAANXX	Simonly	bin.11	k__Bacteria (UID203)	6.9	0	0	0	7	LQ
ihmp_ST	HMP2_J00857_M_ST_T0_B0_0120_ZKVR426-02_C8GAAANXX	Simonly	bin.12	root (UID1)	8.33	0	0	0	17	LQ
ihmp_ST	HMP2_J00857_M_ST_T0_B0_0120_ZKVR426-02_C8GAAANXX	Simonly	bin.13	k__Bacteria (UID203)	25.34	3.45	50	1	6	LQ
ihmp_ST	HMP2_J00857_M_ST_T0_B0_0120_ZKVR426-02_C8GAAANXX	Simonly	bin.14	o__Clostridiales (UID1212)	100	0	0	0	19	MQ*
ihmp_ST	HMP2_J00857_M_ST_T0_B0_0120_ZKVR426-02_C8GAAANXX	Simonly	bin.15	o__Bacteroidales (UID2621)	86.14	0.58	0	0	16	MQ
ihmp_ST	HMP2_J00857_M_ST_T0_B0_0120_ZKVR426-02_C8GAAANXX	Simonly	bin.16	k__Bacteria (UID203)	37.93	0	0	0	6	LQ
ihmp_ST	HMP2_J00857_M_ST_T0_B0_0120_ZKVR426-02_C8GAAANXX	Simonly	bin.17	o__Clostridiales (UID1212)	81.41	30.97	10.45	0	14	LQ
ihmp_ST	HMP2_J00857_M_ST_T0_B0_0120_ZKVR426-02_C8GAAANXX	Simonly	bin.18	root (UID1)	0	0	0	0	0	LQ
ihmp_ST	HMP2_J00857_M_ST_T0_B0_0120_ZKVR426-02_C8GAAANXX	Simonly	bin.19	k__Bacteria (UID203)	30.17	0	0	0	7	LQ
ihmp_ST	HMP2_J00857_M_ST_T0_B0_0120_ZKVR426-02_C8GAAANXX	Simonly	bin.2	f__Lachnospiraceae (UID1286)	96.38	0	0	0	18	MQ*
ihmp_ST	HMP2_J00857_M_ST_T0_B0_0120_ZKVR426-02_C8GAAANXX	Simonly	bin.20	k__Bacteria (UID203)	62.07	1.72	100	0	18	MQ
ihmp_ST	HMP2_J00857_M_ST_T0_B0_0120_ZKVR426-02_C8GAAANXX	Simonly	bin.21	f__Lachnospiraceae (UID1286)	91.29	0.24	0	0	20	MQ*
ihmp_ST	HMP2_J00857_M_ST_T0_B0_0120_ZKVR426-02_C8GAAANXX	Simonly	bin.22	root (UID1)	0	0	0	0	3	LQ
ihmp_ST	HMP2_J00857_M_ST_T0_B0_0120_ZKVR426-02_C8GAAANXX	Simonly	bin.23	f__Bifidobacteriaceae (UID1462)	94.26	0.46	100	0	19	MQ*
ihmp_ST	HMP2_J00857_M_ST_T0_B0_0120_ZKVR426-02_C8GAAANXX	Simonly	bin.24	root (UID1)	0	0	0	0	5	LQ
ihmp_ST	HMP2_J00857_M_ST_T0_B0_0120_ZKVR426-02_C8GAAANXX	Simonly	bin.25	o__Clostridiales (UID1212)	86.85	1.57	0	0	13	MQ
ihmp_ST	HMP2_J00857_M_ST_T0_B0_0120_ZKVR426-02_C8GAAANXX	Simonly	bin.26	root (UID1)	0	0	0	0	0	LQ
ihmp_ST	HMP2_J00857_M_ST_T0_B0_0120_ZKVR426-02_C8GAAANXX	Simonly	bin.27	p__Bacteroidetes (UID2605)	85.58	0	0	0	15	MQ
ihmp_ST	HMP2_J00857_M_ST_T0_B0_0120_ZKVR426-02_C8GAAANXX	Simonly	bin.3	root (UID1)	0	0	0	0	3	LQ
ihmp_ST	HMP2_J00857_M_ST_T0_B0_0120_ZKVR426-02_C8GAAANXX	Simonly	bin.4	k__Bacteria (UID2982)	97.96	0	0	0	19	MQ*
ihmp_ST	HMP2_J00857_M_ST_T0_B0_0120_ZKVR426-02_C8GAAANXX	Simonly	bin.5	o__Clostridiales (UID1212)	97.99	0	0	0	17	MQ
ihmp_ST	HMP2_J00857_M_ST_T0_B0_0120_ZKVR426-02_C8GAAANXX	Simonly	bin.6	root (UID1)	4.17	0	0	0	4	LQ
ihmp_ST	HMP2_J00857_M_ST_T0_B0_0120_ZKVR426-02_C8GAAANXX	Simonly	bin.7	o__Clostridiales (UID1212)	99.33	1.34	0	0	18	MQ*
ihmp_ST	HMP2_J00857_M_ST_T0_B0_0120_ZKVR426-02_C8GAAANXX	Simonly	bin.8	root (UID1)	4.17	0	0	1	5	LQ
ihmp_ST	HMP2_J00857_M_ST_T0_B0_0120_ZKVR426-02_C8GAAANXX	Simonly	bin.9	p__Actinobacteria (UID2112)	73.99	0.81	0	0	13	MQ
ihmp_ST	HMP2_J43807_M_ST_T0_B0_0120_ZLZNCLZ-1032_C93B2ANXX	Simonly	bin.1	root (UID1)	4.17	0	0	0	4	LQ
ihmp_ST	HMP2_J43807_M_ST_T0_B0_0120_ZLZNCLZ-1032_C93B2ANXX	Simonly	bin.10	g__Bacteroides (UID2691)	87.34	16.05	28.03	0	20	LQ
ihmp_ST	HMP2_J43807_M_ST_T0_B0_0120_ZLZNCLZ-1032_C93B2ANXX	Simonly	bin.11	k__Bacteria (UID203)	70.69	0	0	0	15	MQ
ihmp_ST	HMP2_J43807_M_ST_T0_B0_0120_ZLZNCLZ-1032_C93B2ANXX	Simonly	bin.12	o__Clostridiales (UID1212)	96.75	0.71	33.33	0	15	MQ
ihmp_ST	HMP2_J43807_M_ST_T0_B0_0120_ZLZNCLZ-1032_C93B2ANXX	Simonly	bin.13	o__Clostridiales (UID1212)	81.77	0.68	50	0	14	MQ
ihmp_ST	HMP2_J43807_M_ST_T0_B0_0120_ZLZNCLZ-1032_C93B2ANXX	Simonly	bin.14	k__Bacteria (UID203)	36.84	0	0	0	3	LQ
ihmp_ST	HMP2_J43807_M_ST_T0_B0_0120_ZLZNCLZ-1032_C93B2ANXX	Simonly	bin.15	root (UID1)	0	0	0	0	3	LQ
ihmp_ST	HMP2_J43807_M_ST_T0_B0_0120_ZLZNCLZ-1032_C93B2ANXX	Simonly	bin.16	k__Bacteria (UID203)	12.07	0	0	0	10	LQ
ihmp_ST	HMP2_J43807_M_ST_T0_B0_0120_ZLZNCLZ-1032_C93B2ANXX	Simonly	bin.17	p__Bacteroidetes (UID2605)	84.62	0	0	0	15	MQ
ihmp_ST	HMP2_J43807_M_ST_T0_B0_0120_ZLZNCLZ-1032_C93B2ANXX	Simonly	bin.18	f__Enterobacteriaceae (UID5124)	78.82	0.74	86.67	0	18	MQ
ihmp_ST	HMP2_J43807_M_ST_T0_B0_0120_ZLZNCLZ-1032_C93B2ANXX	Simonly	bin.2	o__Clostridiales (UID1212)	100	0	0	0	19	MQ*
ihmp_ST	HMP2_J43807_M_ST_T0_B0_0120_ZLZNCLZ-1032_C93B2ANXX	Simonly	bin.3	f__Lachnospiraceae (UID1286)	98.39	0.12	100	0	18	MQ*
ihmp_ST	HMP2_J43807_M_ST_T0_B0_0120_ZLZNCLZ-1032_C93B2ANXX	Simonly	bin.4	k__Bacteria (UID203)	27.59	0	0	0	9	LQ
ihmp_ST	HMP2_J43807_M_ST_T0_B0_0120_ZLZNCLZ-1032_C93B2ANXX	Simonly	bin.5	k__Bacteria (UID203)	32.63	0	0	0	17	LQ
ihmp_ST	HMP2_J43807_M_ST_T0_B0_0120_ZLZNCLZ-1032_C93B2ANXX	Simonly	bin.6	k__Bacteria (UID203)	43.86	0	0	0	10	LQ
ihmp_ST	HMP2_J43807_M_ST_T0_B0_0120_ZLZNCLZ-1032_C93B2ANXX	Simonly	bin.7	k__Bacteria (UID203)	88.09	186.58	51.18	0	19	LQ
ihmp_ST	HMP2_J43807_M_ST_T0_B0_0120_ZLZNCLZ-1032_C93B2ANXX	Simonly	bin.8	o__Bacteroidales (UID2621)	94.27	1.99	71.43	0	18	MQ*
ihmp_ST	HMP2_J43807_M_ST_T0_B0_0120_ZLZNCLZ-1032_C93B2ANXX	Simonly	bin.9	k__Bacteria (UID203)	72.41	5.17	33.33	0	19	MQ
camda_bos	SRR3545910	Simscaled	bin.1	p__Actinobacteria (UID2112)	100	0.2	0	0	20	MQ*
camda_bos	SRR3545910	Simscaled	bin.2	g__Propionibacterium (UID1709)	26.47	0.26	0	0	8	LQ
camda_bos	SRR3545948	Simscaled	bin.1	g__Propionibacterium (UID1709)	98.87	0.03	0	0	20	MQ*
camda_bos	SRR3545963	Simscaled	bin.1	g__Propionibacterium (UID1709)	98.83	0.03	0	0	20	MQ*
camda_bos	SRR3545963	Simscaled	bin.2	k__Bacteria (UID203)	36.84	0	0	0	10	LQ
camda_bos	SRR3546358	Simscaled	bin.1	g__Propionibacterium (UID1709)	92.9	0.03	0	0	20	MQ*
camda_bos	SRR3546380	Simscaled	bin.1	g__Propionibacterium (UID1709)	98.87	0.03	0	0	20	MQ*
camda_bos	SRR3546382	Simscaled	bin.1	g__Propionibacterium (UID1709)	39.65	0.37	25	0	14	LQ
camda_nyc	SRR1748994	Simscaled	bin.1	k__Bacteria (UID203)	77.19	0	0	0	15	MQ
camda_nyc	SRR1748994	Simscaled	bin.2	root (UID1)	0	0	0	0	1	LQ
camda_nyc	SRR1748994	Simscaled	bin.3	c__Gammaproteobacteria (UID4445)	96.93	0.27	50	0	20	MQ*
camda_nyc	SRR1749044	Simscaled	bin.1	c__Gammaproteobacteria (UID4445)	99.18	0.27	0	0	19	MQ*
camda_nyc	SRR1749044	Simscaled	bin.2	f__Enterobacteriaceae (UID5124)	99.27	1.14	30.77	1	17	MQ
camda_nyc	SRR1749150	Simscaled	bin.1	o__Lactobacillales (UID374)	100	1.23	33.33	0	15	MQ
camda_nyc	SRR1749150	Simscaled	bin.2	c__Gammaproteobacteria (UID4445)	92.97	0.32	66.67	0	18	MQ*
camda_nyc	SRR1749150	Simscaled	bin.3	root (UID1)	0	0	0	0	1	LQ
camda_nyc	SRR1749150	Simscaled	bin.4	k__Bacteria (UID203)	49.48	1.72	100	0	17	LQ
camda_nyc	SRR1749150	Simscaled	bin.5	k__Bacteria (UID203)	37.93	5.17	66.67	1	17	LQ
camda_nyc	SRR1749373	Simscaled	bin.1	c__Gammaproteobacteria (UID4445)	98.77	0.27	0	0	18	MQ*
camda_nyc	SRR1749832	Simscaled	bin.1	f__Xanthomonadaceae (UID4214)	100	0	0	0	20	MQ*
camda_nyc	SRR1749832	Simscaled	bin.2	o__Actinomycetales (UID1663)	100	0	0	0	21	MQ*
camda_nyc	SRR1750033	Simscaled	bin.1	root (UID1)	0	0	0	0	4	LQ
camda_nyc	SRR1750033	Simscaled	bin.2	k__Bacteria (UID203)	12.07	0	0	0	2	LQ
camda_nyc	SRR1750033	Simscaled	bin.3	f__Xanthomonadaceae (UID4214)	41.37	4	86.36	0	11	LQ
camda_nyc	SRR1750033	Simscaled	bin.4	k__Bacteria (UID203)	5.17	0	0	0	0	LQ
camda_nyc	SRR1750033	Simscaled	bin.5	root (UID1)	0	0	0	0	0	LQ
camda_nyc	SRR1750033	Simscaled	bin.6	f__Moraxellaceae (UID4680)	90.91	0.82	37.5	0	15	MQ
camda_nyc	SRR1750033	Simscaled	bin.7	root (UID1)	0	0	0	0	1	LQ
camda_sac	Sample1A	Simscaled	bin.1	root (UID1)	0	0	0	0	2	LQ
camda_sac	Sample1A	Simscaled	bin.10	k__Bacteria (UID203)	8.19	0	0	0	3	LQ
camda_sac	Sample1A	Simscaled	bin.11	o__Actinomycetales (UID1530)	96.45	1.66	33.33	0	21	MQ*
camda_sac	Sample1A	Simscaled	bin.12	root (UID1)	0	0	0	0	1	LQ
camda_sac	Sample1A	Simscaled	bin.13	root (UID1)	0	0	0	0	1	LQ
camda_sac	Sample1A	Simscaled	bin.14	root (UID1)	0	0	0	0	0	LQ
camda_sac	Sample1A	Simscaled	bin.15	k__Bacteria (UID203)	17.24	0	0	0	8	LQ
camda_sac	Sample1A	Simscaled	bin.2	k__Bacteria (UID203)	36.38	12.07	22.22	0	11	LQ
camda_sac	Sample1A	Simscaled	bin.3	k__Bacteria (UID203)	8.93	0	0	0	3	LQ
camda_sac	Sample1A	Simscaled	bin.4	k__Bacteria (UID203)	80.28	120.49	6.45	1	20	LQ
camda_sac	Sample1A	Simscaled	bin.5	o__Actinomycetales (UID1802)	93.85	1.81	50	0	20	MQ*
camda_sac	Sample1A	Simscaled	bin.6	o__Burkholderiales (UID4000)	48.95	0.23	0	0	10	LQ
camda_sac	Sample1A	Simscaled	bin.7	o__Actinomycetales (UID1530)	79.35	1.97	25	0	17	MQ
camda_sac	Sample1A	Simscaled	bin.8	root (UID1)	0	0	0	0	1	LQ
camda_sac	Sample1A	Simscaled	bin.9	k__Bacteria (UID203)	21.87	1.72	100	0	9	LQ
camda_sac	Sample2B	Simscaled	bin.1	k__Bacteria (UID203)	18.1	0	0	0	6	LQ
camda_sac	Sample2B	Simscaled	bin.10	root (UID1)	0	0	0	0	1	LQ
camda_sac	Sample2B	Simscaled	bin.11	root (UID1)	0	0	0	1	7	LQ
camda_sac	Sample2B	Simscaled	bin.2	c__Mollicutes (UID2395)	49.9	0	0	1	15	LQ
camda_sac	Sample2B	Simscaled	bin.3	root (UID1)	0	0	0	0	0	LQ
camda_sac	Sample2B	Simscaled	bin.4	k__Bacteria (UID203)	41.38	0	0	0	15	LQ
camda_sac	Sample2B	Simscaled	bin.5	o__Actinomycetales (UID1802)	83.02	1.93	28.57	0	20	MQ
camda_sac	Sample2B	Simscaled	bin.6	root (UID1)	0	0	0	0	0	LQ
camda_sac	Sample2B	Simscaled	bin.7	o__Actinomycetales (UID1663)	78.22	49.8	1.7	1	19	LQ
camda_sac	Sample2B	Simscaled	bin.8	k__Bacteria (UID203)	93.34	7.92	12.5	0	19	MQ
camda_sac	Sample2B	Simscaled	bin.9	root (UID1)	0	0	0	0	2	LQ
camda_sac	Sample3C	Simscaled	bin.1	c__Mollicutes (UID2395)	32.71	0	0	0	13	LQ
camda_sac	Sample3C	Simscaled	bin.2	o__Actinomycetales (UID1802)	82.81	2.06	37.5	0	19	MQ
camda_sac	Sample3C	Simscaled	bin.3	k__Bacteria (UID203)	25.86	3.45	0	0	11	LQ
camda_sac	Sample3C	Simscaled	bin.4	root (UID1)	0	0	0	0	2	LQ
camda_sac	Sample4A	Simscaled	bin.1	k__Bacteria (UID203)	18.45	0	0	0	16	LQ
camda_sac	Sample4A	Simscaled	bin.2	o__Burkholderiales (UID4000)	15.4	0.35	0	0	6	LQ
camda_sac	Sample4A	Simscaled	bin.3	root (UID1)	0	0	0	0	1	LQ
camda_sac	Sample4A	Simscaled	bin.4	root (UID1)	0	0	0	0	0	LQ
camda_sac	Sample4A	Simscaled	bin.5	root (UID1)	0	0	0	0	3	LQ
camda_sac	Sample4A	Simscaled	bin.6	k__Bacteria (UID203)	96.83	64.48	33.33	0	20	LQ
camda_sac	Sample4A	Simscaled	bin.7	o__Cytophagales (UID2936)	22.07	0	0	0	4	LQ
camda_sac	Sample4A	Simscaled	bin.8	c__Mollicutes (UID2395)	60.18	0.45	100	1	13	MQ
camda_sac	Sample4A	Simscaled	bin.9	k__Archaea (UID2)	0.31	0	0	0	2	LQ
camda_sac	Sample5B	Simscaled	bin.1	root (UID1)	0	0	0	0	5	LQ
camda_sac	Sample5B	Simscaled	bin.2	root (UID1)	0	0	0	0	0	LQ
camda_sac	Sample5B	Simscaled	bin.3	k__Archaea (UID2)	0.31	0	0	0	6	LQ
camda_sac	Sample5B	Simscaled	bin.4	root (UID1)	0	0	0	0	0	LQ
camda_sac	Sample5B	Simscaled	bin.5	o__Actinomycetales (UID1802)	60.98	1.53	20	0	15	MQ
camda_sac	Sample6C	Simscaled	bin.1	root (UID1)	0	0	0	0	8	LQ
camda_sac	Sample6C	Simscaled	bin.2	root (UID1)	0	0	0	0	0	LQ
camda_sac	Sample6C	Simscaled	bin.3	root (UID1)	0	0	0	0	1	LQ
camda_sac	Sample6C	Simscaled	bin.4	root (UID1)	0	0	0	0	0	LQ
camda_sac	Sample6C	Simscaled	bin.5	root (UID1)	0	0	0	0	0	LQ
ihmp_NS	HMP2_J05439_M_NS_T0_B0_0120_ZL9BTWF-1013_C934HANXX	Simscaled	bin.1	root (UID1)	0	0	0	0	0	LQ
ihmp_NS	HMP2_J05439_M_NS_T0_B0_0120_ZL9BTWF-1013_C934HANXX	Simscaled	bin.2	root (UID1)	0	0	0	0	2	LQ
ihmp_NS	HMP2_J05439_M_NS_T0_B0_0120_ZL9BTWF-1013_C934HANXX	Simscaled	bin.3	root (UID1)	0	0	0	0	6	LQ
ihmp_NS	HMP2_J05439_M_NS_T0_B0_0120_ZL9BTWF-1013_C934HANXX	Simscaled	bin.4	root (UID1)	0	0	0	0	0	LQ
ihmp_NS	HMP2_J16532_M_NS_T0_B0_0120_ZOZOW1T-84bR_HK3LNBGXX	Simscaled	bin.1	root (UID1)	0	0	0	0	1	LQ
ihmp_NS	HMP2_J16532_M_NS_T0_B0_0120_ZOZOW1T-84bR_HK3LNBGXX	Simscaled	bin.2	root (UID1)	0	0	0	0	3	LQ
ihmp_NS	HMP2_J29024_M_NS_T0_B0_0120_ZX52KVK-1032_C8H9PANXX	Simscaled	bin.1	root (UID1)	0	0	0	1	6	LQ
ihmp_NS	HMP2_J29024_M_NS_T0_B0_0120_ZX52KVK-1032_C8H9PANXX	Simscaled	bin.2	root (UID1)	0	0	0	0	0	LQ
ihmp_NS	HMP2_J29024_M_NS_T0_B0_0120_ZX52KVK-1032_C8H9PANXX	Simscaled	bin.3	root (UID1)	0	0	0	1	0	LQ
ihmp_NS	HMP2_J29024_M_NS_T0_B0_0120_ZX52KVK-1032_C8H9PANXX	Simscaled	bin.4	k__Archaea (UID2)	0.31	0	0	0	3	LQ
ihmp_NS	HMP2_J29024_M_NS_T0_B0_0120_ZX52KVK-1032_C8H9PANXX	Simscaled	bin.5	root (UID1)	0	0	0	0	0	LQ
ihmp_ST	HMP2_J00827_M_ST_T0_B0_0120_ZN9YTFN-1012_C8GAAANXX	Simscaled	bin.1	p__Actinobacteria (UID2112)	96.75	1.61	0	0	19	MQ*
ihmp_ST	HMP2_J00827_M_ST_T0_B0_0120_ZN9YTFN-1012_C8GAAANXX	Simscaled	bin.10	root (UID1)	0	0	0	0	11	LQ
ihmp_ST	HMP2_J00827_M_ST_T0_B0_0120_ZN9YTFN-1012_C8GAAANXX	Simscaled	bin.11	k__Bacteria (UID203)	22.41	0	0	0	13	LQ
ihmp_ST	HMP2_J00827_M_ST_T0_B0_0120_ZN9YTFN-1012_C8GAAANXX	Simscaled	bin.12	o__Clostridiales (UID1212)	61.97	0	0	0	8	MQ
ihmp_ST	HMP2_J00827_M_ST_T0_B0_0120_ZN9YTFN-1012_C8GAAANXX	Simscaled	bin.13	f__Bifidobacteriaceae (UID1462)	92.65	0.92	66.67	0	19	MQ*
ihmp_ST	HMP2_J00827_M_ST_T0_B0_0120_ZN9YTFN-1012_C8GAAANXX	Simscaled	bin.14	k__Bacteria (UID2569)	98.91	0	0	0	20	MQ*
ihmp_ST	HMP2_J00827_M_ST_T0_B0_0120_ZN9YTFN-1012_C8GAAANXX	Simscaled	bin.15	f__Lachnospiraceae (UID1286)	94.83	0	0	1	19	MQ*
ihmp_ST	HMP2_J00827_M_ST_T0_B0_0120_ZN9YTFN-1012_C8GAAANXX	Simscaled	bin.16	o__Bacteroidales (UID2654)	92.51	48.37	23.19	0	18	LQ
ihmp_ST	HMP2_J00827_M_ST_T0_B0_0120_ZN9YTFN-1012_C8GAAANXX	Simscaled	bin.17	root (UID1)	0	0	0	0	0	LQ
ihmp_ST	HMP2_J00827_M_ST_T0_B0_0120_ZN9YTFN-1012_C8GAAANXX	Simscaled	bin.18	f__Bifidobacteriaceae (UID1458)	99.32	0.45	0	1	20	MQ*
ihmp_ST	HMP2_J00827_M_ST_T0_B0_0120_ZN9YTFN-1012_C8GAAANXX	Simscaled	bin.19	o__Clostridiales (UID1212)	99.5	1.01	0	0	12	MQ
ihmp_ST	HMP2_J00827_M_ST_T0_B0_0120_ZN9YTFN-1012_C8GAAANXX	Simscaled	bin.2	g__Prevotella (UID2724)	74.93	1.76	85.71	1	10	MQ
ihmp_ST	HMP2_J00827_M_ST_T0_B0_0120_ZN9YTFN-1012_C8GAAANXX	Simscaled	bin.20	k__Bacteria (UID203)	50.86	28.45	55.56	0	12	LQ
ihmp_ST	HMP2_J00827_M_ST_T0_B0_0120_ZN9YTFN-1012_C8GAAANXX	Simscaled	bin.21	k__Bacteria (UID203)	10.34	1.72	100	0	5	LQ
ihmp_ST	HMP2_J00827_M_ST_T0_B0_0120_ZN9YTFN-1012_C8GAAANXX	Simscaled	bin.22	root (UID1)	0	0	0	0	0	LQ
ihmp_ST	HMP2_J00827_M_ST_T0_B0_0120_ZN9YTFN-1012_C8GAAANXX	Simscaled	bin.23	root (UID1)	0	0	0	0	4	LQ
ihmp_ST	HMP2_J00827_M_ST_T0_B0_0120_ZN9YTFN-1012_C8GAAANXX	Simscaled	bin.24	k__Bacteria (UID203)	67.59	5.17	33.33	0	16	MQ
ihmp_ST	HMP2_J00827_M_ST_T0_B0_0120_ZN9YTFN-1012_C8GAAANXX	Simscaled	bin.25	k__Bacteria (UID203)	10.34	0	0	0	1	LQ
ihmp_ST	HMP2_J00827_M_ST_T0_B0_0120_ZN9YTFN-1012_C8GAAANXX	Simscaled	bin.26	o__Clostridiales (UID1212)	99.33	2.68	0	0	17	MQ
ihmp_ST	HMP2_J00827_M_ST_T0_B0_0120_ZN9YTFN-1012_C8GAAANXX	Simscaled	bin.27	o__Clostridiales (UID1212)	97.25	2.01	66.67	0	18	MQ*
ihmp_ST	HMP2_J00827_M_ST_T0_B0_0120_ZN9YTFN-1012_C8GAAANXX	Simscaled	bin.28	o__Clostridiales (UID1212)	92.05	0.36	50	0	16	MQ
ihmp_ST	HMP2_J00827_M_ST_T0_B0_0120_ZN9YTFN-1012_C8GAAANXX	Simscaled	bin.29	k__Bacteria (UID203)	28.97	0	0	0	12	LQ
ihmp_ST	HMP2_J00827_M_ST_T0_B0_0120_ZN9YTFN-1012_C8GAAANXX	Simscaled	bin.3	k__Bacteria (UID2982)	97.96	0	0	0	19	MQ*
ihmp_ST	HMP2_J00827_M_ST_T0_B0_0120_ZN9YTFN-1012_C8GAAANXX	Simscaled	bin.30	k__Bacteria (UID203)	75.5	91.38	93.06	0	19	LQ
ihmp_ST	HMP2_J00827_M_ST_T0_B0_0120_ZN9YTFN-1012_C8GAAANXX	Simscaled	bin.4	k__Bacteria (UID203)	15.52	0	0	0	7	LQ
ihmp_ST	HMP2_J00827_M_ST_T0_B0_0120_ZN9YTFN-1012_C8GAAANXX	Simscaled	bin.5	k__Bacteria (UID203)	51.72	0	0	0	6	MQ
ihmp_ST	HMP2_J00827_M_ST_T0_B0_0120_ZN9YTFN-1012_C8GAAANXX	Simscaled	bin.6	o__Clostridiales (UID1212)	100	0	0	0	19	MQ*
ihmp_ST	HMP2_J00827_M_ST_T0_B0_0120_ZN9YTFN-1012_C8GAAANXX	Simscaled	bin.7	o__Bacteroidales (UID2621)	92.89	0.77	33.33	0	17	MQ
ihmp_ST	HMP2_J00827_M_ST_T0_B0_0120_ZN9YTFN-1012_C8GAAANXX	Simscaled	bin.8	p__Bacteroidetes (UID2605)	79.09	0	0	0	15	MQ
ihmp_ST	HMP2_J00827_M_ST_T0_B0_0120_ZN9YTFN-1012_C8GAAANXX	Simscaled	bin.9	root (UID1)	0	0	0	0	0	LQ
ihmp_ST	HMP2_J00852_M_ST_T0_B0_0120_ZL9BTWF-05_HA986ADXX	Simscaled	bin.1	k__Bacteria (UID203)	82.4	71.55	93.33	0	20	LQ
ihmp_ST	HMP2_J00852_M_ST_T0_B0_0120_ZL9BTWF-05_HA986ADXX	Simscaled	bin.10	o__Bacteroidales (UID2657)	95.27	3.58	40	0	19	MQ*
ihmp_ST	HMP2_J00852_M_ST_T0_B0_0120_ZL9BTWF-05_HA986ADXX	Simscaled	bin.11	o__Clostridiales (UID1212)	100	0	0	0	19	MQ*
ihmp_ST	HMP2_J00852_M_ST_T0_B0_0120_ZL9BTWF-05_HA986ADXX	Simscaled	bin.12	g__Prevotella (UID2724)	49.76	1.59	85.71	0	8	LQ
ihmp_ST	HMP2_J00852_M_ST_T0_B0_0120_ZL9BTWF-05_HA986ADXX	Simscaled	bin.13	k__Bacteria (UID2982)	97.96	0	0	0	19	MQ*
ihmp_ST	HMP2_J00852_M_ST_T0_B0_0120_ZL9BTWF-05_HA986ADXX	Simscaled	bin.14	o__Clostridiales (UID1212)	73	9.12	0	0	12	MQ
ihmp_ST	HMP2_J00852_M_ST_T0_B0_0120_ZL9BTWF-05_HA986ADXX	Simscaled	bin.15	o__Bacteroidales (UID2654)	97.03	0.19	0	0	19	MQ*
ihmp_ST	HMP2_J00852_M_ST_T0_B0_0120_ZL9BTWF-05_HA986ADXX	Simscaled	bin.16	k__Bacteria (UID203)	69.31	23.28	29.41	0	10	LQ
ihmp_ST	HMP2_J00852_M_ST_T0_B0_0120_ZL9BTWF-05_HA986ADXX	Simscaled	bin.17	g__Prevotella (UID2724)	72.21	6.83	63.89	0	10	MQ
ihmp_ST	HMP2_J00852_M_ST_T0_B0_0120_ZL9BTWF-05_HA986ADXX	Simscaled	bin.18	root (UID1)	0	0	0	0	1	LQ
ihmp_ST	HMP2_J00852_M_ST_T0_B0_0120_ZL9BTWF-05_HA986ADXX	Simscaled	bin.19	p__Bacteroidetes (UID2605)	84.62	0	0	0	15	MQ
ihmp_ST	HMP2_J00852_M_ST_T0_B0_0120_ZL9BTWF-05_HA986ADXX	Simscaled	bin.2	g__Prevotella (UID2724)	65.06	0.43	75	0	9	MQ
ihmp_ST	HMP2_J00852_M_ST_T0_B0_0120_ZL9BTWF-05_HA986ADXX	Simscaled	bin.20	k__Bacteria (UID203)	5.64	0	0	0	7	LQ
ihmp_ST	HMP2_J00852_M_ST_T0_B0_0120_ZL9BTWF-05_HA986ADXX	Simscaled	bin.21	root (UID1)	0	0	0	0	3	LQ
ihmp_ST	HMP2_J00852_M_ST_T0_B0_0120_ZL9BTWF-05_HA986ADXX	Simscaled	bin.22	k__Bacteria (UID203)	13.79	0	0	0	4	LQ
ihmp_ST	HMP2_J00852_M_ST_T0_B0_0120_ZL9BTWF-05_HA986ADXX	Simscaled	bin.3	g__Prevotella (UID2724)	85.23	1.33	57.14	0	11	MQ
ihmp_ST	HMP2_J00852_M_ST_T0_B0_0120_ZL9BTWF-05_HA986ADXX	Simscaled	bin.4	o__Clostridiales (UID1212)	96.64	2.71	40	0	18	MQ*
ihmp_ST	HMP2_J00852_M_ST_T0_B0_0120_ZL9BTWF-05_HA986ADXX	Simscaled	bin.5	o__Bacteroidales (UID2621)	96.6	0.4	100	0	18	MQ*
ihmp_ST	HMP2_J00852_M_ST_T0_B0_0120_ZL9BTWF-05_HA986ADXX	Simscaled	bin.6	root (UID1)	0	0	0	0	1	LQ
ihmp_ST	HMP2_J00852_M_ST_T0_B0_0120_ZL9BTWF-05_HA986ADXX	Simscaled	bin.7	k__Bacteria (UID203)	12.07	0	0	0	10	LQ
ihmp_ST	HMP2_J00852_M_ST_T0_B0_0120_ZL9BTWF-05_HA986ADXX	Simscaled	bin.8	k__Bacteria (UID203)	21.05	0	0	0	7	LQ
ihmp_ST	HMP2_J00852_M_ST_T0_B0_0120_ZL9BTWF-05_HA986ADXX	Simscaled	bin.9	k__Bacteria (UID203)	70.69	0	0	0	11	MQ
ihmp_ST	HMP2_J00857_M_ST_T0_B0_0120_ZKVR426-02_C8GAAANXX	Simscaled	bin.1	f__Lachnospiraceae (UID1256)	66.27	3.22	0	0	16	MQ
ihmp_ST	HMP2_J00857_M_ST_T0_B0_0120_ZKVR426-02_C8GAAANXX	Simscaled	bin.10	root (UID1)	4.17	0	0	0	6	LQ
ihmp_ST	HMP2_J00857_M_ST_T0_B0_0120_ZKVR426-02_C8GAAANXX	Simscaled	bin.11	k__Bacteria (UID203)	83.1	3.45	50	1	18	MQ
ihmp_ST	HMP2_J00857_M_ST_T0_B0_0120_ZKVR426-02_C8GAAANXX	Simscaled	bin.12	k__Bacteria (UID203)	6.9	0	0	0	2	LQ
ihmp_ST	HMP2_J00857_M_ST_T0_B0_0120_ZKVR426-02_C8GAAANXX	Simscaled	bin.13	k__Bacteria (UID203)	65.52	0	0	0	14	MQ
ihmp_ST	HMP2_J00857_M_ST_T0_B0_0120_ZKVR426-02_C8GAAANXX	Simscaled	bin.14	k__Bacteria (UID203)	22.41	1.72	0	0	2	LQ
ihmp_ST	HMP2_J00857_M_ST_T0_B0_0120_ZKVR426-02_C8GAAANXX	Simscaled	bin.15	root (UID1)	0	0	0	1	4	LQ
ihmp_ST	HMP2_J00857_M_ST_T0_B0_0120_ZKVR426-02_C8GAAANXX	Simscaled	bin.16	k__Bacteria (UID203)	71.72	0	0	0	12	MQ
ihmp_ST	HMP2_J00857_M_ST_T0_B0_0120_ZKVR426-02_C8GAAANXX	Simscaled	bin.17	k__Bacteria (UID2569)	98.41	0.54	0	1	20	MQ*
ihmp_ST	HMP2_J00857_M_ST_T0_B0_0120_ZKVR426-02_C8GAAANXX	Simscaled	bin.18	root (UID1)	0	0	0	2	7	LQ
ihmp_ST	HMP2_J00857_M_ST_T0_B0_0120_ZKVR426-02_C8GAAANXX	Simscaled	bin.19	root (UID1)	0	0	0	0	0	LQ
ihmp_ST	HMP2_J00857_M_ST_T0_B0_0120_ZKVR426-02_C8GAAANXX	Simscaled	bin.2	g__Bacteroides (UID2691)	29.19	0.51	25	0	4	LQ
ihmp_ST	HMP2_J00857_M_ST_T0_B0_0120_ZKVR426-02_C8GAAANXX	Simscaled	bin.20	k__Bacteria (UID203)	52.59	0	0	0	7	MQ
ihmp_ST	HMP2_J00857_M_ST_T0_B0_0120_ZKVR426-02_C8GAAANXX	Simscaled	bin.21	o__Clostridiales (UID1212)	100	0	0	0	19	MQ*
ihmp_ST	HMP2_J00857_M_ST_T0_B0_0120_ZKVR426-02_C8GAAANXX	Simscaled	bin.22	o__Clostridiales (UID1212)	76.01	0	0	0	16	MQ
ihmp_ST	HMP2_J00857_M_ST_T0_B0_0120_ZKVR426-02_C8GAAANXX	Simscaled	bin.23	root (UID1)	0	0	0	0	1	LQ
ihmp_ST	HMP2_J00857_M_ST_T0_B0_0120_ZKVR426-02_C8GAAANXX	Simscaled	bin.24	k__Bacteria (UID203)	8.62	0	0	0	14	LQ
ihmp_ST	HMP2_J00857_M_ST_T0_B0_0120_ZKVR426-02_C8GAAANXX	Simscaled	bin.25	k__Bacteria (UID2565)	76.93	0.54	100	0	16	MQ
ihmp_ST	HMP2_J00857_M_ST_T0_B0_0120_ZKVR426-02_C8GAAANXX	Simscaled	bin.26	o__Clostridiales (UID1212)	95.89	0	0	0	16	MQ
ihmp_ST	HMP2_J00857_M_ST_T0_B0_0120_ZKVR426-02_C8GAAANXX	Simscaled	bin.27	root (UID1)	0	0	0	0	9	LQ
ihmp_ST	HMP2_J00857_M_ST_T0_B0_0120_ZKVR426-02_C8GAAANXX	Simscaled	bin.28	k__Bacteria (UID203)	58.07	0	0	0	10	MQ
ihmp_ST	HMP2_J00857_M_ST_T0_B0_0120_ZKVR426-02_C8GAAANXX	Simscaled	bin.29	k__Bacteria (UID2982)	97.96	0	0	0	19	MQ*
ihmp_ST	HMP2_J00857_M_ST_T0_B0_0120_ZKVR426-02_C8GAAANXX	Simscaled	bin.3	f__Lachnospiraceae (UID1286)	93.7	0.24	0	0	20	MQ*
ihmp_ST	HMP2_J00857_M_ST_T0_B0_0120_ZKVR426-02_C8GAAANXX	Simscaled	bin.30	o__Clostridiales (UID1226)	75.5	1.11	0	0	6	MQ
ihmp_ST	HMP2_J00857_M_ST_T0_B0_0120_ZKVR426-02_C8GAAANXX	Simscaled	bin.31	k__Bacteria (UID203)	21.16	0	0	0	2	LQ
ihmp_ST	HMP2_J00857_M_ST_T0_B0_0120_ZKVR426-02_C8GAAANXX	Simscaled	bin.32	f__Bifidobacteriaceae (UID1462)	92.09	0.69	50	0	17	MQ
ihmp_ST	HMP2_J00857_M_ST_T0_B0_0120_ZKVR426-02_C8GAAANXX	Simscaled	bin.33	k__Bacteria (UID203)	7.02	0	0	0	0	LQ
ihmp_ST	HMP2_J00857_M_ST_T0_B0_0120_ZKVR426-02_C8GAAANXX	Simscaled	bin.34	o__Clostridiales (UID1212)	98.66	19.77	10.87	1	17	LQ
ihmp_ST	HMP2_J00857_M_ST_T0_B0_0120_ZKVR426-02_C8GAAANXX	Simscaled	bin.35	o__Clostridiales (UID1212)	100	0.67	0	0	15	MQ
ihmp_ST	HMP2_J00857_M_ST_T0_B0_0120_ZKVR426-02_C8GAAANXX	Simscaled	bin.36	p__Bacteroidetes (UID2605)	81.97	0	0	0	15	MQ
ihmp_ST	HMP2_J00857_M_ST_T0_B0_0120_ZKVR426-02_C8GAAANXX	Simscaled	bin.37	o__Clostridiales (UID1212)	99.33	2.68	0	0	18	MQ*
ihmp_ST	HMP2_J00857_M_ST_T0_B0_0120_ZKVR426-02_C8GAAANXX	Simscaled	bin.38	root (UID1)	0	0	0	0	6	LQ
ihmp_ST	HMP2_J00857_M_ST_T0_B0_0120_ZKVR426-02_C8GAAANXX	Simscaled	bin.39	k__Bacteria (UID203)	13.79	0	0	0	10	LQ
ihmp_ST	HMP2_J00857_M_ST_T0_B0_0120_ZKVR426-02_C8GAAANXX	Simscaled	bin.4	o__Bacteroidales (UID2617)	91.28	1.42	11.11	0	18	MQ*
ihmp_ST	HMP2_J00857_M_ST_T0_B0_0120_ZKVR426-02_C8GAAANXX	Simscaled	bin.40	o__Clostridiales (UID1212)	97.99	0	0	0	17	MQ
ihmp_ST	HMP2_J00857_M_ST_T0_B0_0120_ZKVR426-02_C8GAAANXX	Simscaled	bin.41	root (UID1)	0	0	0	0	3	LQ
ihmp_ST	HMP2_J00857_M_ST_T0_B0_0120_ZKVR426-02_C8GAAANXX	Simscaled	bin.42	k__Bacteria (UID203)	78.78	68.1	91.3	0	17	LQ
ihmp_ST	HMP2_J00857_M_ST_T0_B0_0120_ZKVR426-02_C8GAAANXX	Simscaled	bin.43	o__Bacteroidales (UID2621)	95.74	0.85	25	0	18	MQ*
ihmp_ST	HMP2_J00857_M_ST_T0_B0_0120_ZKVR426-02_C8GAAANXX	Simscaled	bin.44	p__Actinobacteria (UID2112)	99.19	1.21	50	0	19	MQ*
ihmp_ST	HMP2_J00857_M_ST_T0_B0_0120_ZKVR426-02_C8GAAANXX	Simscaled	bin.5	root (UID1)	0	0	0	0	4	LQ
ihmp_ST	HMP2_J00857_M_ST_T0_B0_0120_ZKVR426-02_C8GAAANXX	Simscaled	bin.6	k__Bacteria (UID203)	27.59	1.72	100	0	4	LQ
ihmp_ST	HMP2_J00857_M_ST_T0_B0_0120_ZKVR426-02_C8GAAANXX	Simscaled	bin.7	root (UID1)	0	0	0	0	4	LQ
ihmp_ST	HMP2_J00857_M_ST_T0_B0_0120_ZKVR426-02_C8GAAANXX	Simscaled	bin.8	k__Bacteria (UID203)	68.97	0	0	0	19	MQ
ihmp_ST	HMP2_J00857_M_ST_T0_B0_0120_ZKVR426-02_C8GAAANXX	Simscaled	bin.9	root (UID1)	0	0	0	0	1	LQ
ihmp_ST	HMP2_J43807_M_ST_T0_B0_0120_ZLZNCLZ-1032_C93B2ANXX	Simscaled	bin.1	k__Bacteria (UID203)	58.6	0	0	0	13	MQ
ihmp_ST	HMP2_J43807_M_ST_T0_B0_0120_ZLZNCLZ-1032_C93B2ANXX	Simscaled	bin.10	k__Bacteria (UID203)	12.07	0	0	0	1	LQ
ihmp_ST	HMP2_J43807_M_ST_T0_B0_0120_ZLZNCLZ-1032_C93B2ANXX	Simscaled	bin.11	o__Clostridiales (UID1212)	100	0	0	0	19	MQ*
ihmp_ST	HMP2_J43807_M_ST_T0_B0_0120_ZLZNCLZ-1032_C93B2ANXX	Simscaled	bin.12	p__Bacteroidetes (UID2605)	95.67	0	0	0	17	MQ
ihmp_ST	HMP2_J43807_M_ST_T0_B0_0120_ZLZNCLZ-1032_C93B2ANXX	Simscaled	bin.13	o__Clostridiales (UID1212)	98.66	0	0	0	18	MQ*
ihmp_ST	HMP2_J43807_M_ST_T0_B0_0120_ZLZNCLZ-1032_C93B2ANXX	Simscaled	bin.14	k__Bacteria (UID203)	86.36	131.38	50.4	0	19	LQ
ihmp_ST	HMP2_J43807_M_ST_T0_B0_0120_ZLZNCLZ-1032_C93B2ANXX	Simscaled	bin.15	f__Lachnospiraceae (UID1286)	96.6	0.24	0	0	19	MQ*
ihmp_ST	HMP2_J43807_M_ST_T0_B0_0120_ZLZNCLZ-1032_C93B2ANXX	Simscaled	bin.16	f__Bifidobacteriaceae (UID1458)	89.41	0.77	100	0	17	MQ
ihmp_ST	HMP2_J43807_M_ST_T0_B0_0120_ZLZNCLZ-1032_C93B2ANXX	Simscaled	bin.17	root (UID1)	8.33	0	0	1	8	LQ
ihmp_ST	HMP2_J43807_M_ST_T0_B0_0120_ZLZNCLZ-1032_C93B2ANXX	Simscaled	bin.18	f__Enterobacteriaceae (UID5124)	76.22	0.09	0	0	14	MQ
ihmp_ST	HMP2_J43807_M_ST_T0_B0_0120_ZLZNCLZ-1032_C93B2ANXX	Simscaled	bin.19	k__Bacteria (UID203)	12.07	0	0	0	4	LQ
ihmp_ST	HMP2_J43807_M_ST_T0_B0_0120_ZLZNCLZ-1032_C93B2ANXX	Simscaled	bin.2	k__Bacteria (UID2569)	98.66	0.27	0	0	19	MQ*
ihmp_ST	HMP2_J43807_M_ST_T0_B0_0120_ZLZNCLZ-1032_C93B2ANXX	Simscaled	bin.20	root (UID1)	4.17	0	0	0	4	LQ
ihmp_ST	HMP2_J43807_M_ST_T0_B0_0120_ZLZNCLZ-1032_C93B2ANXX	Simscaled	bin.21	k__Bacteria (UID2565)	91.08	1.89	0	0	18	MQ*
ihmp_ST	HMP2_J43807_M_ST_T0_B0_0120_ZLZNCLZ-1032_C93B2ANXX	Simscaled	bin.22	k__Bacteria (UID203)	29.11	0	0	0	0	LQ
ihmp_ST	HMP2_J43807_M_ST_T0_B0_0120_ZLZNCLZ-1032_C93B2ANXX	Simscaled	bin.23	root (UID1)	0	0	0	0	1	LQ
ihmp_ST	HMP2_J43807_M_ST_T0_B0_0120_ZLZNCLZ-1032_C93B2ANXX	Simscaled	bin.24	o__Bacteroidales (UID2621)	94.22	0.38	0	0	16	MQ
ihmp_ST	HMP2_J43807_M_ST_T0_B0_0120_ZLZNCLZ-1032_C93B2ANXX	Simscaled	bin.25	o__Clostridiales (UID1212)	93.84	0	0	0	16	MQ
ihmp_ST	HMP2_J43807_M_ST_T0_B0_0120_ZLZNCLZ-1032_C93B2ANXX	Simscaled	bin.26	k__Bacteria (UID203)	25.86	0	0	0	2	LQ
ihmp_ST	HMP2_J43807_M_ST_T0_B0_0120_ZLZNCLZ-1032_C93B2ANXX	Simscaled	bin.27	root (UID1)	0	0	0	0	0	LQ
ihmp_ST	HMP2_J43807_M_ST_T0_B0_0120_ZLZNCLZ-1032_C93B2ANXX	Simscaled	bin.3	k__Bacteria (UID203)	51.49	1.72	100	0	12	MQ
ihmp_ST	HMP2_J43807_M_ST_T0_B0_0120_ZLZNCLZ-1032_C93B2ANXX	Simscaled	bin.4	o__Clostridiales (UID1212)	99.33	2.68	0	0	16	MQ
ihmp_ST	HMP2_J43807_M_ST_T0_B0_0120_ZLZNCLZ-1032_C93B2ANXX	Simscaled	bin.5	k__Bacteria (UID203)	40.52	6.9	20	0	11	LQ
ihmp_ST	HMP2_J43807_M_ST_T0_B0_0120_ZLZNCLZ-1032_C93B2ANXX	Simscaled	bin.6	root (UID1)	4.17	0	0	0	3	LQ
ihmp_ST	HMP2_J43807_M_ST_T0_B0_0120_ZLZNCLZ-1032_C93B2ANXX	Simscaled	bin.7	k__Bacteria (UID203)	100	92.4	38.36	2	21	LQ
ihmp_ST	HMP2_J43807_M_ST_T0_B0_0120_ZLZNCLZ-1032_C93B2ANXX	Simscaled	bin.8	k__Bacteria (UID203)	64.14	0	0	0	18	MQ
ihmp_ST	HMP2_J43807_M_ST_T0_B0_0120_ZLZNCLZ-1032_C93B2ANXX	Simscaled	bin.9	o__Bacteroidales (UID2617)	91.76	0.94	33.33	0	18	MQ*
camda_bos	SRR3545948	Orig-repl	bin.1	g__Propionibacterium (UID1709)	56.81	0.26	75	0	14	MQ
camda_bos	SRR3545963	Orig-repl	bin.1	g__Propionibacterium (UID1709)	79.14	0.57	28.57	0	20	MQ
camda_bos	SRR3546358	Orig-repl	bin.1	o__Actinomycetales (UID1530)	95.83	0.16	100	1	20	MQ*
camda_bos	SRR3546380	Orig-repl	bin.1	o__Actinomycetales (UID1530)	83.33	0	0	0	13	MQ
camda_bos	SRR3546382	Orig-repl	bin.1	o__Actinomycetales (UID1530)	75.41	1.32	100	0	18	MQ
camda_nyc	SRR1748994	Orig-repl	bin.1	f__Enterobacteriaceae (UID5124)	99.01	0.63	0	1	19	MQ*
camda_nyc	SRR1748994	Orig-repl	bin.2	c__Gammaproteobacteria (UID4445)	99.08	0.14	0	1	21	MQ*
camda_nyc	SRR1748994	Orig-repl	bin.3	k__Bacteria (UID203)	16.36	0	0	0	2	LQ
camda_nyc	SRR1749044	Orig-repl	bin.1	k__Bacteria (UID203)	37.93	0	0	0	6	LQ
camda_nyc	SRR1749044	Orig-repl	bin.2	k__Bacteria (UID203)	51.72	37.07	100	0	15	LQ
camda_nyc	SRR1749044	Orig-repl	bin.3	f__Enterobacteriaceae (UID5124)	96.14	0.33	0	0	18	MQ*
camda_nyc	SRR1749044	Orig-repl	bin.4	k__Bacteria (UID203)	25.86	5.17	100	0	11	LQ
camda_nyc	SRR1749150	Orig-repl	bin.1	f__Comamonadaceae (UID4119)	52.46	0.46	0	0	13	MQ
camda_nyc	SRR1749150	Orig-repl	bin.2	f__Xanthomonadaceae (UID4214)	95.19	1.01	87.5	1	17	MQ
camda_nyc	SRR1749150	Orig-repl	bin.3	o__Lactobacillales (UID374)	100	0	0	0	19	MQ*
camda_nyc	SRR1749150	Orig-repl	bin.4	k__Bacteria (UID203)	15.52	0	0	0	2	LQ
camda_nyc	SRR1749150	Orig-repl	bin.5	c__Gammaproteobacteria (UID4445)	98.26	0.19	0	0	18	MQ*
camda_nyc	SRR1749150	Orig-repl	bin.6	c__Gammaproteobacteria (UID4445)	98.42	1.33	11.11	0	18	MQ*
camda_nyc	SRR1749373	Orig-repl	bin.1	root (UID1)	4.17	0	0	0	3	LQ
camda_nyc	SRR1749373	Orig-repl	bin.2	o__Pseudomonadales (UID4488)	97.42	0.25	33.33	0	18	MQ*
camda_nyc	SRR1749373	Orig-repl	bin.3	c__Gammaproteobacteria (UID4445)	97.13	0.14	0	0	17	MQ
camda_nyc	SRR1749832	Orig-repl	bin.1	o__Pseudomonadales (UID4679)	84	0.41	0	0	17	MQ
camda_nyc	SRR1749832	Orig-repl	bin.2	o__Actinomycetales (UID1663)	100	0	0	0	21	MQ*
camda_nyc	SRR1749832	Orig-repl	bin.3	f__Xanthomonadaceae (UID4214)	100	0.05	0	1	20	MQ*
camda_nyc	SRR1750033	Orig-repl	bin.1	k__Bacteria (UID203)	15.67	0	0	0	1	LQ
camda_nyc	SRR1750033	Orig-repl	bin.2	k__Bacteria (UID203)	25.86	0	0	0	2	LQ
camda_nyc	SRR1750033	Orig-repl	bin.3	c__Bacilli (UID259)	72.93	1.54	0	1	9	MQ
camda_nyc	SRR1750033	Orig-repl	bin.4	k__Bacteria (UID203)	13.79	1.72	0	0	3	LQ
camda_nyc	SRR1750033	Orig-repl	bin.5	root (UID1)	0	0	0	0	2	LQ
camda_nyc	SRR1750033	Orig-repl	bin.6	k__Bacteria (UID203)	63.79	0	0	1	14	MQ
camda_nyc	SRR1750033	Orig-repl	bin.7	k__Bacteria (UID203)	13.79	1.72	100	0	2	LQ
camda_nyc	SRR1750033	Orig-repl	bin.8	f__Xanthomonadaceae (UID4214)	98.45	0.73	40	1	19	MQ*
camda_sac	Sample1A	Orig-repl	bin.1	o__Actinomycetales (UID1530)	74.67	0.49	50	0	14	MQ
camda_sac	Sample1A	Orig-repl	bin.2	k__Bacteria (UID203)	76.65	47.02	84.38	0	13	LQ
camda_sac	Sample2B	Orig-repl	bin.1	k__Bacteria (UID203)	14.58	0	0	0	3	LQ
camda_sac	Sample6C	Orig-repl	bin.1	root (UID1)	0	0	0	0	0	LQ
ihmp_NS	HMP2_J16532_M_NS_T0_B0_0120_ZOZOW1T-84bR_HK3LNBGXX	Orig-repl	bin.1	root (UID1)	0	0	0	0	0	LQ
ihmp_NS	HMP2_J29024_M_NS_T0_B0_0120_ZX52KVK-1032_C8H9PANXX	Orig-repl	bin.1	root (UID1)	0	0	0	0	1	LQ
ihmp_ST	HMP2_J00827_M_ST_T0_B0_0120_ZN9YTFN-1012_C8GAAANXX	Orig-repl	bin.1	o__Clostridiales (UID1212)	87.11	0	0	0	12	MQ
ihmp_ST	HMP2_J00827_M_ST_T0_B0_0120_ZN9YTFN-1012_C8GAAANXX	Orig-repl	bin.10	k__Bacteria (UID203)	48.28	0	0	0	7	LQ
ihmp_ST	HMP2_J00827_M_ST_T0_B0_0120_ZN9YTFN-1012_C8GAAANXX	Orig-repl	bin.11	f__Lachnospiraceae (UID1286)	92.7	1.32	25	0	17	MQ
ihmp_ST	HMP2_J00827_M_ST_T0_B0_0120_ZN9YTFN-1012_C8GAAANXX	Orig-repl	bin.12	p__Actinobacteria (UID2112)	52.68	0.88	0	0	12	MQ
ihmp_ST	HMP2_J00827_M_ST_T0_B0_0120_ZN9YTFN-1012_C8GAAANXX	Orig-repl	bin.13	k__Bacteria (UID203)	29.31	0	0	0	4	LQ
ihmp_ST	HMP2_J00827_M_ST_T0_B0_0120_ZN9YTFN-1012_C8GAAANXX	Orig-repl	bin.14	k__Bacteria (UID2569)	62.02	1.08	0	0	17	MQ
ihmp_ST	HMP2_J00827_M_ST_T0_B0_0120_ZN9YTFN-1012_C8GAAANXX	Orig-repl	bin.15	f__Bifidobacteriaceae (UID1458)	74.2	0.55	100	1	17	MQ
ihmp_ST	HMP2_J00827_M_ST_T0_B0_0120_ZN9YTFN-1012_C8GAAANXX	Orig-repl	bin.16	o__Bacteroidales (UID2654)	96.06	17	21.92	0	16	LQ
ihmp_ST	HMP2_J00827_M_ST_T0_B0_0120_ZN9YTFN-1012_C8GAAANXX	Orig-repl	bin.17	k__Bacteria (UID203)	85	163.28	80.11	0	19	LQ
ihmp_ST	HMP2_J00827_M_ST_T0_B0_0120_ZN9YTFN-1012_C8GAAANXX	Orig-repl	bin.18	k__Bacteria (UID203)	19.62	0	0	0	9	LQ
ihmp_ST	HMP2_J00827_M_ST_T0_B0_0120_ZN9YTFN-1012_C8GAAANXX	Orig-repl	bin.2	o__Bacteroidales (UID2621)	79.44	0	0	0	15	MQ
ihmp_ST	HMP2_J00827_M_ST_T0_B0_0120_ZN9YTFN-1012_C8GAAANXX	Orig-repl	bin.3	f__Bifidobacteriaceae (UID1462)	98.68	1.55	23.08	0	20	MQ*
ihmp_ST	HMP2_J00827_M_ST_T0_B0_0120_ZN9YTFN-1012_C8GAAANXX	Orig-repl	bin.4	k__Bacteria (UID203)	56.03	1.72	100	0	13	MQ
ihmp_ST	HMP2_J00827_M_ST_T0_B0_0120_ZN9YTFN-1012_C8GAAANXX	Orig-repl	bin.5	k__Bacteria (UID203)	10.34	0	0	0	2	LQ
ihmp_ST	HMP2_J00827_M_ST_T0_B0_0120_ZN9YTFN-1012_C8GAAANXX	Orig-repl	bin.6	k__Bacteria (UID2982)	97.96	0	0	0	19	MQ*
ihmp_ST	HMP2_J00827_M_ST_T0_B0_0120_ZN9YTFN-1012_C8GAAANXX	Orig-repl	bin.7	p__Bacteroidetes (UID2605)	99.28	0	0	2	18	MQ*
ihmp_ST	HMP2_J00827_M_ST_T0_B0_0120_ZN9YTFN-1012_C8GAAANXX	Orig-repl	bin.8	k__Bacteria (UID203)	64.45	12.5	100	0	18	LQ
ihmp_ST	HMP2_J00827_M_ST_T0_B0_0120_ZN9YTFN-1012_C8GAAANXX	Orig-repl	bin.9	k__Bacteria (UID203)	47.37	3.51	22.22	0	11	LQ
ihmp_ST	HMP2_J00852_M_ST_T0_B0_0120_ZL9BTWF-05_HA986ADXX	Orig-repl	bin.1	k__Bacteria (UID203)	22.41	0	0	0	4	LQ
ihmp_ST	HMP2_J00852_M_ST_T0_B0_0120_ZL9BTWF-05_HA986ADXX	Orig-repl	bin.2	k__Bacteria (UID203)	41.72	0	0	0	8	LQ
ihmp_ST	HMP2_J00852_M_ST_T0_B0_0120_ZL9BTWF-05_HA986ADXX	Orig-repl	bin.3	k__Bacteria (UID203)	32.76	0	0	0	12	LQ
ihmp_ST	HMP2_J00852_M_ST_T0_B0_0120_ZL9BTWF-05_HA986ADXX	Orig-repl	bin.4	o__Bacteroidales (UID2654)	51.5	0.75	0	1	13	MQ
ihmp_ST	HMP2_J00852_M_ST_T0_B0_0120_ZL9BTWF-05_HA986ADXX	Orig-repl	bin.5	k__Bacteria (UID2982)	87.06	0	0	0	17	MQ
ihmp_ST	HMP2_J00852_M_ST_T0_B0_0120_ZL9BTWF-05_HA986ADXX	Orig-repl	bin.6	root (UID1)	4.17	0	0	0	4	LQ
ihmp_ST	HMP2_J00852_M_ST_T0_B0_0120_ZL9BTWF-05_HA986ADXX	Orig-repl	bin.7	k__Bacteria (UID203)	18.97	0	0	0	6	LQ
ihmp_ST	HMP2_J00852_M_ST_T0_B0_0120_ZL9BTWF-05_HA986ADXX	Orig-repl	bin.8	root (UID1)	0	0	0	0	0	LQ
ihmp_ST	HMP2_J00852_M_ST_T0_B0_0120_ZL9BTWF-05_HA986ADXX	Orig-repl	bin.9	k__Bacteria (UID203)	60.34	23.28	70.59	0	14	LQ
ihmp_ST	HMP2_J00857_M_ST_T0_B0_0120_ZKVR426-02_C8GAAANXX	Orig-repl	bin.1	o__Clostridiales (UID1212)	88.4	1.13	70	0	15	MQ
ihmp_ST	HMP2_J00857_M_ST_T0_B0_0120_ZKVR426-02_C8GAAANXX	Orig-repl	bin.10	root (UID1)	4.17	0	0	0	11	LQ
ihmp_ST	HMP2_J00857_M_ST_T0_B0_0120_ZKVR426-02_C8GAAANXX	Orig-repl	bin.11	k__Bacteria (UID203)	25	0	0	0	6	LQ
ihmp_ST	HMP2_J00857_M_ST_T0_B0_0120_ZKVR426-02_C8GAAANXX	Orig-repl	bin.12	k__Bacteria (UID203)	83.45	58.1	50	0	18	LQ
ihmp_ST	HMP2_J00857_M_ST_T0_B0_0120_ZKVR426-02_C8GAAANXX	Orig-repl	bin.13	o__Clostridiales (UID1212)	93.62	2.01	0	0	18	MQ*
ihmp_ST	HMP2_J00857_M_ST_T0_B0_0120_ZKVR426-02_C8GAAANXX	Orig-repl	bin.14	p__Bacteroidetes (UID2605)	97.64	47.34	50.79	0	18	LQ
ihmp_ST	HMP2_J00857_M_ST_T0_B0_0120_ZKVR426-02_C8GAAANXX	Orig-repl	bin.15	o__Clostridiales (UID1212)	89.23	2.01	33.33	0	16	MQ
ihmp_ST	HMP2_J00857_M_ST_T0_B0_0120_ZKVR426-02_C8GAAANXX	Orig-repl	bin.16	p__Actinobacteria (UID2112)	77.57	0.81	0	0	17	MQ
ihmp_ST	HMP2_J00857_M_ST_T0_B0_0120_ZKVR426-02_C8GAAANXX	Orig-repl	bin.17	o__Bacteroidales (UID2621)	95.7	0.9	0	0	15	MQ
ihmp_ST	HMP2_J00857_M_ST_T0_B0_0120_ZKVR426-02_C8GAAANXX	Orig-repl	bin.18	f__Lachnospiraceae (UID1286)	93.44	1.93	0	0	16	MQ
ihmp_ST	HMP2_J00857_M_ST_T0_B0_0120_ZKVR426-02_C8GAAANXX	Orig-repl	bin.19	root (UID1)	0	0	0	0	7	LQ
ihmp_ST	HMP2_J00857_M_ST_T0_B0_0120_ZKVR426-02_C8GAAANXX	Orig-repl	bin.2	o__Clostridiales (UID1120)	84.32	0.23	0	2	14	MQ
ihmp_ST	HMP2_J00857_M_ST_T0_B0_0120_ZKVR426-02_C8GAAANXX	Orig-repl	bin.20	f__Bifidobacteriaceae (UID1462)	96.08	0.15	0	0	20	MQ*
ihmp_ST	HMP2_J00857_M_ST_T0_B0_0120_ZKVR426-02_C8GAAANXX	Orig-repl	bin.21	o__Clostridiales (UID1212)	61.16	0	0	0	8	MQ
ihmp_ST	HMP2_J00857_M_ST_T0_B0_0120_ZKVR426-02_C8GAAANXX	Orig-repl	bin.22	k__Bacteria (UID203)	45.61	0	0	0	9	LQ
ihmp_ST	HMP2_J00857_M_ST_T0_B0_0120_ZKVR426-02_C8GAAANXX	Orig-repl	bin.23	k__Bacteria (UID203)	51.72	1.72	100	0	9	MQ
ihmp_ST	HMP2_J00857_M_ST_T0_B0_0120_ZKVR426-02_C8GAAANXX	Orig-repl	bin.24	o__Bacteroidales (UID2654)	87.31	0.63	50	1	20	MQ
ihmp_ST	HMP2_J00857_M_ST_T0_B0_0120_ZKVR426-02_C8GAAANXX	Orig-repl	bin.25	o__Clostridiales (UID1212)	82	1.16	33.33	0	11	MQ
ihmp_ST	HMP2_J00857_M_ST_T0_B0_0120_ZKVR426-02_C8GAAANXX	Orig-repl	bin.26	root (UID1)	0	0	0	0	4	LQ
ihmp_ST	HMP2_J00857_M_ST_T0_B0_0120_ZKVR426-02_C8GAAANXX	Orig-repl	bin.27	k__Bacteria (UID203)	71.9	76.72	70.49	0	16	LQ
ihmp_ST	HMP2_J00857_M_ST_T0_B0_0120_ZKVR426-02_C8GAAANXX	Orig-repl	bin.28	k__Bacteria (UID203)	46.59	1.79	100	0	13	LQ
ihmp_ST	HMP2_J00857_M_ST_T0_B0_0120_ZKVR426-02_C8GAAANXX	Orig-repl	bin.3	k__Bacteria (UID1453)	74.47	2.66	0	0	16	MQ
ihmp_ST	HMP2_J00857_M_ST_T0_B0_0120_ZKVR426-02_C8GAAANXX	Orig-repl	bin.4	k__Bacteria (UID2982)	97.96	0	0	0	19	MQ*
ihmp_ST	HMP2_J00857_M_ST_T0_B0_0120_ZKVR426-02_C8GAAANXX	Orig-repl	bin.5	o__Clostridiales (UID1212)	83.39	0.68	66.67	0	17	MQ
ihmp_ST	HMP2_J00857_M_ST_T0_B0_0120_ZKVR426-02_C8GAAANXX	Orig-repl	bin.6	k__Bacteria (UID203)	27.59	0	0	0	2	LQ
ihmp_ST	HMP2_J00857_M_ST_T0_B0_0120_ZKVR426-02_C8GAAANXX	Orig-repl	bin.7	k__Bacteria (UID203)	44.91	0	0	0	8	LQ
ihmp_ST	HMP2_J00857_M_ST_T0_B0_0120_ZKVR426-02_C8GAAANXX	Orig-repl	bin.8	k__Bacteria (UID203)	64.66	0	0	0	14	MQ
ihmp_ST	HMP2_J00857_M_ST_T0_B0_0120_ZKVR426-02_C8GAAANXX	Orig-repl	bin.9	k__Bacteria (UID203)	43.1	12.07	62.5	0	9	LQ
ihmp_ST	HMP2_J43807_M_ST_T0_B0_0120_ZLZNCLZ-1032_C93B2ANXX	Orig-repl	bin.1	k__Bacteria (UID203)	44.83	0	0	0	7	LQ
ihmp_ST	HMP2_J43807_M_ST_T0_B0_0120_ZLZNCLZ-1032_C93B2ANXX	Orig-repl	bin.2	k__Bacteria (UID203)	94.02	135.5	33.61	0	20	LQ
ihmp_ST	HMP2_J43807_M_ST_T0_B0_0120_ZLZNCLZ-1032_C93B2ANXX	Orig-repl	bin.3	k__Bacteria (UID203)	68.97	0	0	0	15	MQ

## Sheet: Assembly-stats
Experiment	Sample	Type	total_length	number	mean_length	longest	shortest	N_count	Gaps	N50	N50n	N70	N70n	N90	N90n	%remap
camda_bos	SRR3545910	Simulated	29776801	202318	147.18	5594	56	0	0	208	49746	145	88311	56	149146	8.04
camda_bos	SRR3545948	Simulated	72518414	361065	200.85	469147	56	0	0	238	99750	214	164261	140	250036	11.34
camda_bos	SRR3545963	Simulated	74062440	341299	217	142721	56	0	0	241	107362	219	172045	145	247018	8.97
camda_bos	SRR3546358	Simulated	17351889	75721	229.16	464433	56	0	0	249	18511	220	33427	144	51713	22.65
camda_bos	SRR3546380	Simulated	117225124	485264	241.57	573495	56	0	0	249	178370	226	277474	209	385511	17.42
camda_bos	SRR3546382	Simulated	24072391	107414	224.11	7512	56	0	0	242	33321	220	54224	151	77148	7.37
camda_nyc	SRR1748994	Simulated	26187454	42349	618.37	166789	56	0	0	1622	2057	354	10842	232	29849	82.02
camda_nyc	SRR1749044	Simulated	41749521	68066	613.37	425193	56	0	0	864	5260	389	20571	241	48789	80.09
camda_nyc	SRR1749150	Simulated	73359115	105563	694.93	344371	56	0	0	1769	4840	494	22161	239	68858	73.41
camda_nyc	SRR1749373	Simulated	10264457	17564	584.4	336215	56	0	0	890	273	320	4964	229	12728	84.06
camda_nyc	SRR1749832	Simulated	82221699	187577	438.34	461370	56	0	0	406	28963	272	80267	218	148133	86.27
camda_nyc	SRR1750033	Simulated	126313361	311865	405.03	46543	56	0	0	414	72536	284	147607	221	249299	74.89
camda_sac	Sample1A	Simulated	847350111	3121286	271.47	52816	55	0	0	255	1135072	221	1858837	209	2648880	33.26
camda_sac	Sample2B	Simulated	605623307	2518711	240.45	72455	55	0	0	234	922053	216	1464783	207	2038152	33.49
camda_sac	Sample3C	Simulated	513344272	2209693	232.31	40188	55	0	0	229	821883	215	1287091	207	1774751	31.68
camda_sac	Sample4A	Simulated	618693740	2715793	227.81	48236	55	0	0	229	987743	215	1548529	207	2136941	33.24
camda_sac	Sample5B	Simulated	1020463296	3743515	272.59	56952	55	0	0	271	1347894	226	2180816	209	3125938	39.79
camda_sac	Sample6C	Simulated	1157056485	3920055	295.16	43030	55	0	0	300	1331808	242	2192741	211	3232593	50.68
ihmp_ST	HMP2_J00827_M_ST_T0_B0_0120_ZN9YTFN-1012_C8GAAANXX	Simulated	332867245	619523	537.3	450485	56	0	0	793	59459	341	196125	215	457093	91.04
ihmp_ST	HMP2_J00852_M_ST_T0_B0_0120_ZL9BTWF-05_HA986ADXX	Simulated	197893107	407637	485.46	206596	56	0	0	581	59189	318	154717	216	311274	87.38
ihmp_ST	HMP2_J00857_M_ST_T0_B0_0120_ZKVR426-02_C8GAAANXX	Simulated	641020882	1293431	495.6	567062	55	0	0	688	120312	296	431550	212	975296	89.44
ihmp_NS	HMP2_J05439_M_NS_T0_B0_0120_ZL9BTWF-1013_C934HANXX	Simulated	844745606	2806575	300.99	20980	56	0	0	320	930515	256	1521843	211	2259905	63.72
ihmp_NS	HMP2_J05444_M_NS_T0_B0_0120_ZKVR426-1014_H7FHFBGXX	Simulated	97728025	404152	241.81	6198	56	0	0	253	156891	225	238699	209	329364	24.06
ihmp_NS	HMP2_J16532_M_NS_T0_B0_0120_ZOZOW1T-84bR_HK3LNBGXX	Simulated	669895919	2354105	284.57	15967	56	0	0	301	813884	242	1309075	210	1915567	58.31
ihmp_NS	HMP2_J29024_M_NS_T0_B0_0120_ZX52KVK-1032_C8H9PANXX	Simulated	1044661325	3237274	322.7	22072	56	0	0	343	1042586	272	1727587	215	2597286	68.7
ihmp_ST	HMP2_J43807_M_ST_T0_B0_0120_ZLZNCLZ-1032_C93B2ANXX	Simulated	219925593	461410	476.64	1317891	55	0	0	640	37309	266	155641	210	353438	89.26
camda_bos	SRR3545910	Original	38463767	288390	133.37	5129	56	0	0	148	74132	142	127015	56	219705	9.91
camda_bos	SRR3545948	Original	97549077	568028	171.73	25774	56	0	0	228	139262	148	235017	59	394493	14.63
camda_bos	SRR3545963	Original	104503466	626920	166.69	28492	55	0	0	224	168499	148	272191	60	441234	11.26
camda_bos	SRR3546358	Original	31440793	185715	169.3	102239	56	0	0	226	42640	148	74826	58	129796	23.25
camda_bos	SRR3546380	Original	161741859	769926	210.07	38487	56	0	0	249	238901	221	377277	141	543679	24.51
camda_bos	SRR3546382	Original	43057951	256759	167.7	17198	56	0	0	225	68577	206	108662	66	182082	11.88
camda_nyc	SRR1748994	Original	26116149	31187	837.4	697679	56	0	0	4492	461	673	4210	245	19305	92.73
camda_nyc	SRR1749044	Original	48048712	44528	1079.07	585547	56	0	0	5547	1338	1123	5387	300	24087	92.14
camda_nyc	SRR1749150	Original	60346696	47658	1266.24	634103	56	0	0	8191	708	1477	4908	330	23055	94.54
camda_nyc	SRR1749373	Original	13523922	8245	1640.26	617614	56	0	0	48375	64	15235	153	364	3004	94.95
camda_nyc	SRR1749832	Original	56479969	74871	754.36	394597	56	0	0	1382	3271	525	17562	255	49638	97.13
camda_nyc	SRR1750033	Original	109442413	177084	618.03	484121	56	0	0	890	24394	455	59466	246	126782	91.6
camda_sac	Sample1A	Original	587785123	2158542	272.31	60585	55	0	0	251	762265	223	1265503	210	1808954	29.9
camda_sac	Sample2B	Original	458118269	1900758	241.02	72446	55	0	0	238	654794	219	1059006	207	1489123	32.02
camda_sac	Sample3C	Original	399565208	1742506	229.3	71661	55	0	0	231	625601	217	982669	207	1359506	29.71
camda_sac	Sample4A	Original	490638910	2199324	223.09	51685	55	0	0	231	773049	217	1212588	206	1676893	31.53
camda_sac	Sample5B	Original	686326677	2634093	260.56	49152	55	0	0	258	970827	226	1545738	210	2176921	30.31
camda_sac	Sample6C	Original	828104098	2908000	284.77	52716	55	0	0	288	997015	239	1630212	213	2369953	40.39
ihmp_ST	HMP2_J00827_M_ST_T0_B0_0120_ZN9YTFN-1012_C8GAAANXX	Original	252619934	299245	844.19	466960	56	0	0	2559	12352	644	56681	267	187336	94.77
ihmp_ST	HMP2_J00852_M_ST_T0_B0_0120_ZL9BTWF-05_HA986ADXX	Original	187708560	248241	756.15	683438	55	0	0	1429	14682	531	61307	265	166111	95.01
ihmp_ST	HMP2_J00857_M_ST_T0_B0_0120_ZKVR426-02_C8GAAANXX	Original	465624253	571361	814.94	566886	56	0	0	2343	23542	636	108042	263	355408	93.13
ihmp_NS	HMP2_J05439_M_NS_T0_B0_0120_ZL9BTWF-1013_C934HANXX	Original	576421951	2869566	200.87	29416	55	0	0	258	797573	216	1289722	144	1951619	43.25
ihmp_NS	HMP2_J05444_M_NS_T0_B0_0120_ZKVR426-1014_H7FHFBGXX	Original	62041034	294834	210.43	6528	56	0	0	245	109009	228	161531	208	218419	9.71
ihmp_NS	HMP2_J16532_M_NS_T0_B0_0120_ZOZOW1T-84bR_HK3LNBGXX	Original	490676353	1892918	259.22	16725	55	0	0	271	646402	241	1031515	215	1462341	32.31
ihmp_NS	HMP2_J29024_M_NS_T0_B0_0120_ZX52KVK-1032_C8H9PANXX	Original	810137804	2745921	295.03	17669	56	0	0	306	839735	252	1426591	215	2127032	50.49
ihmp_ST	HMP2_J43807_M_ST_T0_B0_0120_ZLZNCLZ-1032_C93B2ANXX	Original	228124499	241525	944.52	832720	56	0	0	5252	4652	935	28743	259	137819	94.89
camda_bos	SRR3545910	Simonly	8955016	36453	245.66	3691	56	0	0	255	12182	227	19658	209	27894	6.46
camda_bos	SRR3545948	Simonly	28840047	112559	256.22	156639	56	0	0	253	37065	227	61229	209	87698	11.2
camda_bos	SRR3545963	Simonly	24844920	95894	259.09	18902	56	0	0	257	28548	228	49146	209	71927	9.34
camda_bos	SRR3546358	Simonly	9557505	34629	276	464433	56	0	0	259	7109	227	15055	207	23893	24.5
camda_bos	SRR3546380	Simonly	105058078	431261	243.61	573495	56	0	0	248	162707	226	251619	210	348257	17.28
camda_bos	SRR3546382	Simonly	16191550	69830	231.87	6248	56	0	0	248	21619	224	35415	207	50514	7.68
camda_nyc	SRR1748994	Simonly	16260319	21719	748.67	63616	56	0	0	4841	620	452	3186	236	14073	82.5
camda_nyc	SRR1749044	Simonly	18489422	30402	608.16	389344	56	0	0	2665	457	327	7827	230	21728	79.38
camda_nyc	SRR1749150	Simonly	35442767	75847	467.29	57510	56	0	0	552	11600	304	29740	224	57444	51.05
camda_nyc	SRR1749373	Simonly	8620164	15144	569.21	398063	56	0	0	698	224	309	4438	228	11075	84.35
camda_nyc	SRR1749832	Simonly	46839902	136479	343.2	461370	56	0	0	292	37440	246	72632	214	113862	82.95
camda_nyc	SRR1750033	Simonly	76330104	206335	369.93	28904	56	0	0	349	53973	266	104889	217	168496	70.64
camda_sac	Sample1A	Simonly	414030767	1495113	276.92	11871	56	0	0	264	545976	217	898050	208	1288266	49.52
camda_sac	Sample2B	Simonly	232311284	925621	250.98	3583	56	0	0	225	368336	212	582722	207	804520	38.87
camda_sac	Sample3C	Simonly	173920292	721521	241.05	6508	56	0	0	218	300073	211	462539	207	629149	35.38
camda_sac	Sample4A	Simonly	196519977	811067	242.3	3049	56	0	0	218	336224	211	519536	207	707685	36.62
camda_sac	Sample5B	Simonly	745424669	2669453	279.24	16085	56	0	0	283	954267	228	1542729	209	2233880	53.51
camda_sac	Sample6C	Simonly	925548630	3102978	298.28	19386	56	0	0	310	1051049	248	1720446	210	2545980	60.85
ihmp_ST	HMP2_J00827_M_ST_T0_B0_0120_ZN9YTFN-1012_C8GAAANXX	Simonly	167101871	372761	448.28	540781	56	0	0	543	42856	248	137431	211	290475	88.22
ihmp_ST	HMP2_J00852_M_ST_T0_B0_0120_ZL9BTWF-05_HA986ADXX	Simonly	110249035	253638	434.67	313203	56	0	0	489	40243	278	101833	211	199348	82.75
ihmp_ST	HMP2_J00857_M_ST_T0_B0_0120_ZKVR426-02_C8GAAANXX	Simonly	295347875	815283	362.26	540781	56	0	0	320	146741	217	388620	209	666660	85.18
ihmp_NS	HMP2_J05439_M_NS_T0_B0_0120_ZL9BTWF-1013_C934HANXX	Simonly	837556102	2747414	304.85	20877	56	0	0	321	922346	257	1506569	212	2235749	64.8
ihmp_NS	HMP2_J05444_M_NS_T0_B0_0120_ZKVR426-1014_H7FHFBGXX	Simonly	97763304	404624	241.62	6198	56	0	0	253	156993	225	238881	209	329603	24.07
ihmp_NS	HMP2_J16532_M_NS_T0_B0_0120_ZOZOW1T-84bR_HK3LNBGXX	Simonly	668299836	2342114	285.34	19062	56	0	0	301	811647	242	1305426	210	1910343	58.99
ihmp_NS	HMP2_J29024_M_NS_T0_B0_0120_ZX52KVK-1032_C8H9PANXX	Simonly	1044635915	3237419	322.68	25304	56	0	0	343	1042524	272	1727545	215	2597286	68.59
ihmp_ST	HMP2_J43807_M_ST_T0_B0_0120_ZLZNCLZ-1032_C93B2ANXX	Simonly	178361097	377665	472.27	1317891	56	0	0	663	24968	240	125093	209	290009	90.92
camda_bos	SRR3545910	Simscaled	21893122	72195	303.25	456263	56	0	0	273	15709	233	33211	210	53031	22.28
camda_bos	SRR3545948	Simscaled	71201941	270770	262.96	573495	56	0	0	256	90960	229	150016	210	215018	14.65
camda_bos	SRR3545963	Simscaled	67675703	266100	254.32	510595	56	0	0	249	85607	226	142851	209	205196	12.26
camda_bos	SRR3546358	Simscaled	12963758	49728	260.69	447679	56	0	0	252	12741	226	23666	208	35672	24.95
camda_bos	SRR3546380	Simscaled	124984517	510625	244.77	573495	56	0	0	249	193753	227	299204	210	413978	17.98
camda_bos	SRR3546382	Simscaled	25476045	107911	236.08	8140	56	0	0	246	34631	223	56476	207	80219	8.57
camda_nyc	SRR1748994	Simscaled	18412076	27617	666.69	171143	56	0	0	3443	707	369	5850	234	18940	83.3
camda_nyc	SRR1749044	Simscaled	21222490	36861	575.74	338633	56	0	0	841	1182	318	10674	228	26860	80.05
camda_nyc	SRR1749150	Simscaled	61498182	136240	451.4	216624	56	0	0	462	19026	286	54262	223	103567	58.38
camda_nyc	SRR1749373	Simscaled	9197706	16275	565.14	338633	56	0	0	610	675	322	5046	230	11969	84.78
camda_nyc	SRR1749832	Simscaled	64934870	193964	334.78	471361	56	0	0	290	56638	247	105495	214	162514	83.94
camda_nyc	SRR1750033	Simscaled	95500282	244153	391.15	72811	56	0	0	379	56526	271	117573	217	196565	74.12
camda_sac	Sample1A	Simscaled	1488891231	4510220	330.11	202833	56	0	0	327	1400023	253	2438981	211	3757673	68.18
camda_sac	Sample2B	Simscaled	1513235115	4968468	304.57	87829	56	0	0	303	1672247	240	2796593	210	4169618	61.47
camda_sac	Sample3C	Simscaled	1426917683	4856576	293.81	72510	55	0	0	294	1697790	235	2785657	210	4092231	58.43
camda_sac	Sample4A	Simscaled	1809993137	5973120	303.02	61261	56	0	0	304	2040368	242	3377187	210	5012662	62.28
camda_sac	Sample5B	Simscaled	1510350863	4750799	317.92	30686	55	0	0	333	1529646	261	2557273	212	3863052	65.94
camda_sac	Sample6C	Simscaled	1420927136	4280820	331.93	22905	56	0	0	355	1321547	274	2233494	214	3420874	69.23
ihmp_ST	HMP2_J00827_M_ST_T0_B0_0120_ZN9YTFN-1012_C8GAAANXX	Simscaled	283620701	690617	410.68	732465	56	0	0	379	81447	220	285056	209	550282	90
ihmp_ST	HMP2_J00852_M_ST_T0_B0_0120_ZL9BTWF-05_HA986ADXX	Simscaled	206064839	476971	432.03	540781	56	0	0	459	47624	227	182859	210	374219	86.34
ihmp_ST	HMP2_J00857_M_ST_T0_B0_0120_ZKVR426-02_C8GAAANXX	Simscaled	614747133	1909308	321.97	557689	56	0	0	279	489517	216	1015819	209	1595254	87.03
ihmp_NS	HMP2_J05439_M_NS_T0_B0_0120_ZL9BTWF-1013_C934HANXX	Simscaled	864008863	2816383	306.78	17480	56	0	0	324	940471	259	1538198	212	2286752	65.38
ihmp_NS	HMP2_J05444_M_NS_T0_B0_0120_ZKVR426-1014_H7FHFBGXX	Simscaled	100460262	414677	242.26	9786	56	0	0	253	160936	226	244971	209	338123	24.21
ihmp_NS	HMP2_J16532_M_NS_T0_B0_0120_ZOZOW1T-84bR_HK3LNBGXX	Simscaled	680095998	2375903	286.25	20295	56	0	0	302	822044	243	1322546	210	1936855	59.32
ihmp_NS	HMP2_J29024_M_NS_T0_B0_0120_ZX52KVK-1032_C8H9PANXX	Simscaled	1048095350	3245109	322.98	22526	56	0	0	344	1044403	272	1730830	215	2602734	68.72
ihmp_ST	HMP2_J43807_M_ST_T0_B0_0120_ZLZNCLZ-1032_C93B2ANXX	Simscaled	296049849	745548	397.09	565043	56	0	0	356	100607	219	321003	208	599240	92.07
camda_bos	SRR3545910	Orig-repl	26874943	216576	124.09	3677	56	0	0	147	58603	141	95807	56	168586	9.58
camda_bos	SRR3545948	Orig-repl	54013521	318244	169.72	19585	56	0	0	227	79925	149	132865	60	222416	15.44
camda_bos	SRR3545963	Orig-repl	58069713	382719	151.73	34545	56	0	0	215	98035	146	166157	56	279024	12.12
camda_bos	SRR3546358	Orig-repl	23969117	146301	163.83	121363	56	0	0	221	32401	147	58580	57	103602	24.97
camda_bos	SRR3546380	Orig-repl	149766517	708510	211.38	30292	56	0	0	249	224099	222	352179	143	503365	24.82
camda_bos	SRR3546382	Orig-repl	35535349	215235	165.1	15586	56	0	0	224	56356	175	89752	64	153308	13.39
camda_nyc	SRR1748994	Orig-repl	16046689	14686	1092.65	524163	56	0	0	36991	72	1286	1119	267	7592	94.43
camda_nyc	SRR1749044	Orig-repl	30713981	20439	1502.71	728563	56	0	0	6211	949	2422	2547	437	8606	93.65
camda_nyc	SRR1749150	Orig-repl	36859910	35302	1044.13	304923	56	0	0	3036	1529	1034	5983	298	19745	92.55
camda_nyc	SRR1749373	Orig-repl	12441475	6918	1798.42	360587	56	0	0	42002	80	17691	168	371	2116	96.23
camda_nyc	SRR1749832	Orig-repl	34211480	58385	585.96	253295	56	0	0	768	5879	377	19203	238	42701	97.56
camda_nyc	SRR1750033	Orig-repl	71027987	126878	559.81	154414	56	0	0	735	19390	391	46683	241	93954	92.19
camda_sac	Sample1A	Orig-repl	157350488	555869	283.07	23416	55	0	0	258	195444	225	327690	211	472276	28.68
camda_sac	Sample2B	Orig-repl	88462066	329585	268.4	9031	55	0	0	247	121173	222	197626	210	279636	22.92
camda_sac	Sample3C	Orig-repl	59099502	240297	245.94	6970	55	0	0	231	97970	218	150724	209	206036	17.17
camda_sac	Sample4A	Orig-repl	66550462	271041	245.54	6403	55	0	0	231	111289	218	170710	209	232997	17.96
camda_sac	Sample5B	Orig-repl	408294146	1547018	263.92	20312	55	0	0	267	572649	230	903969	211	1275340	33.44
camda_sac	Sample6C	Orig-repl	588253317	2084027	282.27	15903	55	0	0	293	723867	244	1165030	214	1683972	43.01
ihmp_ST	HMP2_J00827_M_ST_T0_B0_0120_ZN9YTFN-1012_C8GAAANXX	Orig-repl	118796173	148350	800.78	460471	56	0	0	1778	10396	637	33949	268	94732	93.48
ihmp_ST	HMP2_J00852_M_ST_T0_B0_0120_ZL9BTWF-05_HA986ADXX	Orig-repl	57568263	86055	668.97	133140	56	0	0	1116	9749	477	26188	260	60560	90.06
ihmp_ST	HMP2_J00857_M_ST_T0_B0_0120_ZKVR426-02_C8GAAANXX	Orig-repl	196282146	296345	662.34	286993	56	0	0	1266	22324	480	75298	250	197234	89.71
ihmp_NS	HMP2_J05439_M_NS_T0_B0_0120_ZL9BTWF-1013_C934HANXX	Orig-repl	571561084	2833530	201.71	15097	55	0	0	258	793287	216	1280459	145	1932588	43.74
ihmp_NS	HMP2_J05444_M_NS_T0_B0_0120_ZKVR426-1014_H7FHFBGXX	Orig-repl	15879	65	244.29	500	56	0	0	251	28	238	41	221	55	2.32
ihmp_NS	HMP2_J16532_M_NS_T0_B0_0120_ZOZOW1T-84bR_HK3LNBGXX	Orig-repl	488688083	1880858	259.82	16735	55	0	0	271	643631	241	1027075	215	1455983	32.57
ihmp_NS	HMP2_J29024_M_NS_T0_B0_0120_ZX52KVK-1032_C8H9PANXX	Orig-repl	810111332	2748047	294.8	17684	56	0	0	306	840009	252	1427007	215	2127568	50.28
ihmp_ST	HMP2_J43807_M_ST_T0_B0_0120_ZLZNCLZ-1032_C93B2ANXX	Orig-repl	42270070	63432	666.38	149693	56	0	0	1340	3973	431	15834	237	43927	82.12

## Sheet: checkm
Experiment	Sample	Type	Bin ID	Marker lineage	# genomes	# markers	# marker sets	0	1	2	3	4	5+	Completeness	Contamination	Strain heterogeneity
camda_bos	SRR3545910	Simulated	bin.1	k__Bacteria (UID203)	5449	104	58	90	14	0	0	0	0	13.01	0	0
camda_bos	SRR3545948	Simulated	bin.2	g__Propionibacterium (UID1709)	27	904	205	5	897	2	0	0	0	98.87	0.19	0
camda_bos	SRR3545948	Simulated	bin.1	root (UID1)	5656	56	24	56	0	0	0	0	0	0	0	0
camda_bos	SRR3545963	Simulated	bin.1	g__Propionibacterium (UID1709)	27	904	205	11	882	11	0	0	0	97.92	1.32	27.27
camda_bos	SRR3546358	Simulated	bin.1	g__Propionibacterium (UID1709)	27	904	205	9	894	1	0	0	0	98	0.03	0
camda_bos	SRR3546380	Simulated	bin.1	g__Propionibacterium (UID1709)	27	904	205	5	898	1	0	0	0	98.87	0.03	0
camda_bos	SRR3546382	Simulated	bin.1	g__Propionibacterium (UID1709)	27	904	205	681	223	0	0	0	0	23.23	0	0
camda_nyc	SRR1748994	Simulated	bin.2	c__Gammaproteobacteria (UID4445)	228	583	244	27	555	1	0	0	0	93.89	0.14	0
camda_nyc	SRR1748994	Simulated	bin.1	f__Enterobacteriaceae (UID5124)	134	1173	336	92	1077	4	0	0	0	91.55	0.73	50
camda_nyc	SRR1748994	Simulated	bin.3	k__Bacteria (UID203)	5449	104	58	96	8	0	0	0	0	13.79	0	0
camda_nyc	SRR1749044	Simulated	bin.4	c__Gammaproteobacteria (UID4445)	228	583	244	20	561	2	0	0	0	99.18	0.27	0
camda_nyc	SRR1749044	Simulated	bin.2	f__Enterobacteriaceae (UID5124)	134	1173	336	72	1093	8	0	0	0	97.36	0.85	37.5
camda_nyc	SRR1749044	Simulated	bin.1	k__Bacteria (UID203)	5449	104	58	74	30	0	0	0	0	41.85	0	0
camda_nyc	SRR1749044	Simulated	bin.3	k__Bacteria (UID203)	5449	104	58	94	10	0	0	0	0	17.24	0	0
camda_nyc	SRR1749044	Simulated	bin.5	root (UID1)	5656	56	24	56	0	0	0	0	0	0	0	0
camda_nyc	SRR1749150	Simulated	bin.10	o__Clostridiales (UID1120)	304	250	143	38	211	1	0	0	0	97.48	0.7	0
camda_nyc	SRR1749150	Simulated	bin.5	o__Lactobacillales (UID374)	471	348	189	15	333	0	0	0	0	96.71	0	0
camda_nyc	SRR1749150	Simulated	bin.3	k__Bacteria (UID203)	5449	104	58	50	53	1	0	0	0	81.03	1.72	0
camda_nyc	SRR1749150	Simulated	bin.1	k__Bacteria (UID203)	5449	104	58	48	55	1	0	0	0	80.34	1.72	100
camda_nyc	SRR1749150	Simulated	bin.9	k__Bacteria (UID203)	5449	104	58	64	38	2	0	0	0	57.93	2.59	50
camda_nyc	SRR1749150	Simulated	bin.6	k__Bacteria (UID203)	5449	104	58	68	35	1	0	0	0	49.31	1.72	100
camda_nyc	SRR1749150	Simulated	bin.12	root (UID1)	5656	56	24	51	5	0	0	0	0	20.83	0	0
camda_nyc	SRR1749150	Simulated	bin.8	k__Bacteria (UID203)	5449	104	58	89	15	0	0	0	0	20.3	0	0
camda_nyc	SRR1749150	Simulated	bin.11	root (UID1)	5656	56	24	54	2	0	0	0	0	8.33	0	0
camda_nyc	SRR1749150	Simulated	bin.2	root (UID1)	5656	56	24	55	1	0	0	0	0	4.17	0	0
camda_nyc	SRR1749150	Simulated	bin.7	root (UID1)	5656	56	24	56	0	0	0	0	0	0	0	0
camda_nyc	SRR1749150	Simulated	bin.4	root (UID1)	5656	56	24	56	0	0	0	0	0	0	0	0
camda_nyc	SRR1749373	Simulated	bin.2	c__Gammaproteobacteria (UID4445)	228	583	244	20	561	2	0	0	0	99.18	0.27	0
camda_nyc	SRR1749373	Simulated	bin.1	root (UID1)	5656	56	24	56	0	0	0	0	0	0	0	0
camda_nyc	SRR1749832	Simulated	bin.6	f__Xanthomonadaceae (UID4214)	55	659	290	0	659	0	0	0	0	100	0	0
camda_nyc	SRR1749832	Simulated	bin.2	o__Actinomycetales (UID1663)	488	308	183	67	235	6	0	0	0	85.3	2.55	66.67
camda_nyc	SRR1749832	Simulated	bin.1	k__Bacteria (UID203)	5449	104	58	51	49	4	0	0	0	76.21	5.17	25
camda_nyc	SRR1749832	Simulated	bin.7	c__Bacilli (UID256)	765	275	151	101	171	3	0	0	0	70.35	1.1	0
camda_nyc	SRR1749832	Simulated	bin.3	k__Bacteria (UID203)	5449	104	58	64	40	0	0	0	0	55.99	0	0
camda_nyc	SRR1749832	Simulated	bin.4	k__Bacteria (UID203)	5449	104	58	73	31	0	0	0	0	45.69	0	0
camda_nyc	SRR1749832	Simulated	bin.5	k__Bacteria (UID203)	5449	103	58	77	25	1	0	0	0	38.36	1.72	100
camda_nyc	SRR1750033	Simulated	bin.5	f__Moraxellaceae (UID4680)	86	689	365	119	560	10	0	0	0	84.67	1.82	50
camda_nyc	SRR1750033	Simulated	bin.2	k__Bacteria (UID203)	5449	104	58	86	17	1	0	0	0	27.59	1.72	0
camda_nyc	SRR1750033	Simulated	bin.4	k__Bacteria (UID203)	5449	104	58	87	17	0	0	0	0	24.14	0	0
camda_nyc	SRR1750033	Simulated	bin.3	k__Bacteria (UID203)	5449	101	56	94	6	1	0	0	0	10.42	1.79	0
camda_nyc	SRR1750033	Simulated	bin.1	root (UID1)	5656	56	24	56	0	0	0	0	0	0	0	0
camda_sac	Sample1A	Simulated	bin.3	k__Bacteria (UID203)	5449	104	58	90	13	1	0	0	0	18.26	1.72	0
camda_sac	Sample1A	Simulated	bin.1	root (UID1)	5656	56	24	53	3	0	0	0	0	12.5	0	0
camda_sac	Sample1A	Simulated	bin.6	k__Archaea (UID2)	207	149	107	141	8	0	0	0	0	5.92	0	0
camda_sac	Sample1A	Simulated	bin.2	k__Bacteria (UID203)	5449	103	57	95	8	0	0	0	0	2.9	0	0
camda_sac	Sample1A	Simulated	bin.5	root (UID1)	5656	56	24	56	0	0	0	0	0	0	0	0
camda_sac	Sample1A	Simulated	bin.4	root (UID1)	5656	56	24	56	0	0	0	0	0	0	0	0
camda_sac	Sample2B	Simulated	bin.2	k__Bacteria (UID203)	5449	104	58	99	5	0	0	0	0	3.95	0	0
camda_sac	Sample2B	Simulated	bin.1	k__Bacteria (UID203)	5449	99	53	96	3	0	0	0	0	2.06	0	0
camda_sac	Sample2B	Simulated	bin.4	root (UID1)	5656	56	24	56	0	0	0	0	0	0	0	0
camda_sac	Sample2B	Simulated	bin.3	root (UID1)	5656	56	24	56	0	0	0	0	0	0	0	0
camda_sac	Sample3C	Simulated	bin.1	k__Bacteria (UID203)	5449	104	58	100	4	0	0	0	0	2.74	0	0
camda_sac	Sample3C	Simulated	bin.3	k__Bacteria (UID203)	5449	103	57	100	3	0	0	0	0	2.07	0	0
camda_sac	Sample3C	Simulated	bin.2	k__Bacteria (UID203)	5449	104	58	101	3	0	0	0	0	1.36	0	0
camda_sac	Sample4A	Simulated	bin.1	root (UID1)	5656	56	24	53	1	2	0	0	0	4.92	0.76	50
camda_sac	Sample4A	Simulated	bin.3	k__Bacteria (UID203)	5449	104	58	99	5	0	0	0	0	2.9	0	0
camda_sac	Sample4A	Simulated	bin.4	root (UID1)	5656	56	24	56	0	0	0	0	0	0	0	0
camda_sac	Sample4A	Simulated	bin.2	root (UID1)	5656	56	24	56	0	0	0	0	0	0	0	0
camda_sac	Sample5B	Simulated	bin.1	k__Bacteria (UID203)	5449	103	57	96	7	0	0	0	0	5.06	0	0
camda_sac	Sample5B	Simulated	bin.4	root (UID1)	5656	56	24	56	0	0	0	0	0	0	0	0
camda_sac	Sample5B	Simulated	bin.3	root (UID1)	5656	56	24	56	0	0	0	0	0	0	0	0
camda_sac	Sample5B	Simulated	bin.2	root (UID1)	5656	56	24	56	0	0	0	0	0	0	0	0
camda_sac	Sample6C	Simulated	bin.4	k__Bacteria (UID203)	5449	104	58	95	9	0	0	0	0	5.28	0	0
camda_sac	Sample6C	Simulated	bin.6	root (UID1)	5656	56	24	56	0	0	0	0	0	0	0	0
camda_sac	Sample6C	Simulated	bin.5	root (UID1)	5656	56	24	56	0	0	0	0	0	0	0	0
camda_sac	Sample6C	Simulated	bin.3	root (UID1)	5656	56	24	56	0	0	0	0	0	0	0	0
camda_sac	Sample6C	Simulated	bin.2	root (UID1)	5656	56	24	56	0	0	0	0	0	0	0	0
camda_sac	Sample6C	Simulated	bin.1	root (UID1)	5656	56	24	56	0	0	0	0	0	0	0	0
ihmp_ST	HMP2_J00827_M_ST_T0_B0_0120_ZN9YTFN-1012_C8GAAANXX	Simulated	bin.34	o__Clostridiales (UID1212)	172	261	147	0	261	0	0	0	0	100	0	0
ihmp_ST	HMP2_J00827_M_ST_T0_B0_0120_ZN9YTFN-1012_C8GAAANXX	Simulated	bin.14	o__Selenomonadales (UID1024)	64	334	167	4	326	4	0	0	0	99.38	1.5	0
ihmp_ST	HMP2_J00827_M_ST_T0_B0_0120_ZN9YTFN-1012_C8GAAANXX	Simulated	bin.12	k__Bacteria (UID2982)	88	229	147	4	222	3	0	0	0	97.28	0.68	100
ihmp_ST	HMP2_J00827_M_ST_T0_B0_0120_ZN9YTFN-1012_C8GAAANXX	Simulated	bin.36	f__Bifidobacteriaceae (UID1458)	77	464	220	21	442	1	0	0	0	96.68	0.15	100
ihmp_ST	HMP2_J00827_M_ST_T0_B0_0120_ZN9YTFN-1012_C8GAAANXX	Simulated	bin.1	f__Lachnospiraceae (UID1286)	57	420	207	22	395	3	0	0	0	96.22	1.45	66.67
ihmp_ST	HMP2_J00827_M_ST_T0_B0_0120_ZN9YTFN-1012_C8GAAANXX	Simulated	bin.21	o__Clostridiales (UID1212)	172	263	149	10	250	3	0	0	0	94.3	2.01	0
ihmp_ST	HMP2_J00827_M_ST_T0_B0_0120_ZN9YTFN-1012_C8GAAANXX	Simulated	bin.24	g__Prevotella (UID2724)	55	567	296	86	476	5	0	0	0	91.91	1.13	0
ihmp_ST	HMP2_J00827_M_ST_T0_B0_0120_ZN9YTFN-1012_C8GAAANXX	Simulated	bin.7	f__Bifidobacteriaceae (UID1462)	65	476	217	36	430	10	0	0	0	89.96	0.88	50
ihmp_ST	HMP2_J00827_M_ST_T0_B0_0120_ZN9YTFN-1012_C8GAAANXX	Simulated	bin.17	p__Bacteroidetes (UID2605)	350	314	208	65	246	3	0	0	0	89.53	1.2	33.33
ihmp_ST	HMP2_J00827_M_ST_T0_B0_0120_ZN9YTFN-1012_C8GAAANXX	Simulated	bin.11	o__Clostridiales (UID1212)	172	263	149	60	203	0	0	0	0	89.01	0	0
ihmp_ST	HMP2_J00827_M_ST_T0_B0_0120_ZN9YTFN-1012_C8GAAANXX	Simulated	bin.41	f__Lachnospiraceae (UID1286)	57	420	207	86	329	5	0	0	0	87.23	1.93	20
ihmp_ST	HMP2_J00827_M_ST_T0_B0_0120_ZN9YTFN-1012_C8GAAANXX	Simulated	bin.37	o__Clostridiales (UID1212)	172	263	149	49	212	2	0	0	0	86.59	1.01	0
ihmp_ST	HMP2_J00827_M_ST_T0_B0_0120_ZN9YTFN-1012_C8GAAANXX	Simulated	bin.35	p__Bacteroidetes (UID2605)	350	314	208	56	258	0	0	0	0	84.78	0	0
ihmp_ST	HMP2_J00827_M_ST_T0_B0_0120_ZN9YTFN-1012_C8GAAANXX	Simulated	bin.31	k__Bacteria (UID203)	5449	103	58	46	27	28	2	0	0	83.1	48.62	29.41
ihmp_ST	HMP2_J00827_M_ST_T0_B0_0120_ZN9YTFN-1012_C8GAAANXX	Simulated	bin.3	o__Clostridiales (UID1212)	172	263	149	74	189	0	0	0	0	82.06	0	0
ihmp_ST	HMP2_J00827_M_ST_T0_B0_0120_ZN9YTFN-1012_C8GAAANXX	Simulated	bin.40	k__Bacteria (UID203)	5449	104	58	53	51	0	0	0	0	74.14	0	0
ihmp_ST	HMP2_J00827_M_ST_T0_B0_0120_ZN9YTFN-1012_C8GAAANXX	Simulated	bin.9	k__Bacteria (UID203)	5449	104	58	58	12	21	12	1	0	70.56	79.02	82.54
ihmp_ST	HMP2_J00827_M_ST_T0_B0_0120_ZN9YTFN-1012_C8GAAANXX	Simulated	bin.5	p__Proteobacteria (UID3887)	1487	255	158	112	141	2	0	0	0	65.74	0.21	50
ihmp_ST	HMP2_J00827_M_ST_T0_B0_0120_ZN9YTFN-1012_C8GAAANXX	Simulated	bin.19	k__Bacteria (UID203)	5449	104	58	64	40	0	0	0	0	62.07	0	0
ihmp_ST	HMP2_J00827_M_ST_T0_B0_0120_ZN9YTFN-1012_C8GAAANXX	Simulated	bin.42	k__Bacteria (UID203)	5449	104	58	66	37	1	0	0	0	60.34	1.72	100
ihmp_ST	HMP2_J00827_M_ST_T0_B0_0120_ZN9YTFN-1012_C8GAAANXX	Simulated	bin.18	k__Bacteria (UID203)	5449	102	56	64	37	1	0	0	0	55.38	1.79	100
ihmp_ST	HMP2_J00827_M_ST_T0_B0_0120_ZN9YTFN-1012_C8GAAANXX	Simulated	bin.6	k__Bacteria (UID203)	5449	104	58	76	28	0	0	0	0	42.24	0	0
ihmp_ST	HMP2_J00827_M_ST_T0_B0_0120_ZN9YTFN-1012_C8GAAANXX	Simulated	bin.33	k__Bacteria (UID203)	5449	103	57	81	21	1	0	0	0	33.49	1.75	100
ihmp_ST	HMP2_J00827_M_ST_T0_B0_0120_ZN9YTFN-1012_C8GAAANXX	Simulated	bin.4	k__Bacteria (UID203)	5449	104	58	80	24	0	0	0	0	27.9	0	0
ihmp_ST	HMP2_J00827_M_ST_T0_B0_0120_ZN9YTFN-1012_C8GAAANXX	Simulated	bin.23	k__Bacteria (UID203)	5449	103	57	86	17	0	0	0	0	22.6	0	0
ihmp_ST	HMP2_J00827_M_ST_T0_B0_0120_ZN9YTFN-1012_C8GAAANXX	Simulated	bin.13	k__Bacteria (UID203)	5449	103	57	93	10	0	0	0	0	15.79	0	0
ihmp_ST	HMP2_J00827_M_ST_T0_B0_0120_ZN9YTFN-1012_C8GAAANXX	Simulated	bin.8	k__Bacteria (UID203)	5449	104	58	97	7	0	0	0	0	12.07	0	0
ihmp_ST	HMP2_J00827_M_ST_T0_B0_0120_ZN9YTFN-1012_C8GAAANXX	Simulated	bin.32	k__Bacteria (UID203)	5449	104	58	98	6	0	0	0	0	10.34	0	0
ihmp_ST	HMP2_J00827_M_ST_T0_B0_0120_ZN9YTFN-1012_C8GAAANXX	Simulated	bin.27	k__Bacteria (UID203)	5449	104	58	98	6	0	0	0	0	8.62	0	0
ihmp_ST	HMP2_J00827_M_ST_T0_B0_0120_ZN9YTFN-1012_C8GAAANXX	Simulated	bin.39	root (UID1)	5656	56	24	54	2	0	0	0	0	8.33	0	0
ihmp_ST	HMP2_J00827_M_ST_T0_B0_0120_ZN9YTFN-1012_C8GAAANXX	Simulated	bin.29	k__Bacteria (UID203)	5449	103	57	99	4	0	0	0	0	7.02	0	0
ihmp_ST	HMP2_J00827_M_ST_T0_B0_0120_ZN9YTFN-1012_C8GAAANXX	Simulated	bin.20	k__Bacteria (UID203)	5449	104	58	100	4	0	0	0	0	6.9	0	0
ihmp_ST	HMP2_J00827_M_ST_T0_B0_0120_ZN9YTFN-1012_C8GAAANXX	Simulated	bin.30	root (UID1)	5656	56	24	55	1	0	0	0	0	4.17	0	0
ihmp_ST	HMP2_J00827_M_ST_T0_B0_0120_ZN9YTFN-1012_C8GAAANXX	Simulated	bin.15	k__Bacteria (UID203)	5449	102	56	100	2	0	0	0	0	1.79	0	0
ihmp_ST	HMP2_J00827_M_ST_T0_B0_0120_ZN9YTFN-1012_C8GAAANXX	Simulated	bin.38	root (UID1)	5656	56	24	56	0	0	0	0	0	0	0	0
ihmp_ST	HMP2_J00827_M_ST_T0_B0_0120_ZN9YTFN-1012_C8GAAANXX	Simulated	bin.28	root (UID1)	5656	56	24	56	0	0	0	0	0	0	0	0
ihmp_ST	HMP2_J00827_M_ST_T0_B0_0120_ZN9YTFN-1012_C8GAAANXX	Simulated	bin.26	root (UID1)	5656	56	24	56	0	0	0	0	0	0	0	0
ihmp_ST	HMP2_J00827_M_ST_T0_B0_0120_ZN9YTFN-1012_C8GAAANXX	Simulated	bin.25	root (UID1)	5656	56	24	56	0	0	0	0	0	0	0	0
ihmp_ST	HMP2_J00827_M_ST_T0_B0_0120_ZN9YTFN-1012_C8GAAANXX	Simulated	bin.22	root (UID1)	5656	56	24	56	0	0	0	0	0	0	0	0
ihmp_ST	HMP2_J00827_M_ST_T0_B0_0120_ZN9YTFN-1012_C8GAAANXX	Simulated	bin.2	root (UID1)	5656	56	24	56	0	0	0	0	0	0	0	0
ihmp_ST	HMP2_J00827_M_ST_T0_B0_0120_ZN9YTFN-1012_C8GAAANXX	Simulated	bin.16	root (UID1)	5656	56	24	56	0	0	0	0	0	0	0	0
ihmp_ST	HMP2_J00827_M_ST_T0_B0_0120_ZN9YTFN-1012_C8GAAANXX	Simulated	bin.10	root (UID1)	5656	56	24	56	0	0	0	0	0	0	0	0
ihmp_ST	HMP2_J00852_M_ST_T0_B0_0120_ZL9BTWF-05_HA986ADXX	Simulated	bin.1	o__Bacteroidales (UID2654)	163	485	265	53	431	1	0	0	0	97.77	0.19	0
ihmp_ST	HMP2_J00852_M_ST_T0_B0_0120_ZL9BTWF-05_HA986ADXX	Simulated	bin.15	k__Bacteria (UID2982)	88	229	147	36	192	1	0	0	0	91.04	0.68	0
ihmp_ST	HMP2_J00852_M_ST_T0_B0_0120_ZL9BTWF-05_HA986ADXX	Simulated	bin.6	p__Bacteroidetes (UID2605)	350	314	208	81	204	29	0	0	0	78.46	11.46	6.9
ihmp_ST	HMP2_J00852_M_ST_T0_B0_0120_ZL9BTWF-05_HA986ADXX	Simulated	bin.8	k__Bacteria (UID203)	5449	103	57	53	50	0	0	0	0	69.09	0	0
ihmp_ST	HMP2_J00852_M_ST_T0_B0_0120_ZL9BTWF-05_HA986ADXX	Simulated	bin.5	k__Bacteria (UID203)	5449	104	58	57	17	19	9	1	1	67.01	71.55	46.77
ihmp_ST	HMP2_J00852_M_ST_T0_B0_0120_ZL9BTWF-05_HA986ADXX	Simulated	bin.10	k__Bacteria (UID203)	5449	103	57	57	44	2	0	0	0	64.21	2.63	0
ihmp_ST	HMP2_J00852_M_ST_T0_B0_0120_ZL9BTWF-05_HA986ADXX	Simulated	bin.13	k__Bacteria (UID203)	5449	104	58	67	37	0	0	0	0	57.05	0	0
ihmp_ST	HMP2_J00852_M_ST_T0_B0_0120_ZL9BTWF-05_HA986ADXX	Simulated	bin.3	k__Bacteria (UID203)	5449	102	56	59	42	1	0	0	0	56.25	0.36	0
ihmp_ST	HMP2_J00852_M_ST_T0_B0_0120_ZL9BTWF-05_HA986ADXX	Simulated	bin.9	root (UID1)	5656	56	24	54	2	0	0	0	0	8.33	0	0
ihmp_ST	HMP2_J00852_M_ST_T0_B0_0120_ZL9BTWF-05_HA986ADXX	Simulated	bin.7	root (UID1)	5656	56	24	54	2	0	0	0	0	8.33	0	0
ihmp_ST	HMP2_J00852_M_ST_T0_B0_0120_ZL9BTWF-05_HA986ADXX	Simulated	bin.11	k__Bacteria (UID203)	5449	104	58	99	5	0	0	0	0	6.9	0	0
ihmp_ST	HMP2_J00852_M_ST_T0_B0_0120_ZL9BTWF-05_HA986ADXX	Simulated	bin.16	root (UID1)	5656	56	24	55	0	1	0	0	0	4.17	4.17	100
ihmp_ST	HMP2_J00852_M_ST_T0_B0_0120_ZL9BTWF-05_HA986ADXX	Simulated	bin.12	root (UID1)	5656	56	24	55	1	0	0	0	0	4.17	0	0
ihmp_ST	HMP2_J00852_M_ST_T0_B0_0120_ZL9BTWF-05_HA986ADXX	Simulated	bin.4	root (UID1)	5656	56	24	56	0	0	0	0	0	0	0	0
ihmp_ST	HMP2_J00852_M_ST_T0_B0_0120_ZL9BTWF-05_HA986ADXX	Simulated	bin.2	root (UID1)	5656	56	24	56	0	0	0	0	0	0	0	0
ihmp_ST	HMP2_J00852_M_ST_T0_B0_0120_ZL9BTWF-05_HA986ADXX	Simulated	bin.14	root (UID1)	5656	56	24	56	0	0	0	0	0	0	0	0
ihmp_ST	HMP2_J00857_M_ST_T0_B0_0120_ZKVR426-02_C8GAAANXX	Simulated	bin.32	o__Clostridiales (UID1212)	172	263	149	1	260	2	0	0	0	99.33	1.34	0
ihmp_ST	HMP2_J00857_M_ST_T0_B0_0120_ZKVR426-02_C8GAAANXX	Simulated	bin.30	p__Bacteroidetes (UID2605)	350	314	208	19	292	3	0	0	0	99.04	1.44	33.33
ihmp_ST	HMP2_J00857_M_ST_T0_B0_0120_ZKVR426-02_C8GAAANXX	Simulated	bin.38	k__Bacteria (UID2982)	88	229	147	3	226	0	0	0	0	97.96	0	0
ihmp_ST	HMP2_J00857_M_ST_T0_B0_0120_ZKVR426-02_C8GAAANXX	Simulated	bin.11	f__Lachnospiraceae (UID1286)	57	420	207	8	410	2	0	0	0	96.86	0.48	100
ihmp_ST	HMP2_J00857_M_ST_T0_B0_0120_ZKVR426-02_C8GAAANXX	Simulated	bin.77	p__Proteobacteria (UID3887)	1487	255	158	42	211	2	0	0	0	96.5	0.42	0
ihmp_ST	HMP2_J00857_M_ST_T0_B0_0120_ZKVR426-02_C8GAAANXX	Simulated	bin.75	o__Clostridiales (UID1212)	172	263	149	10	252	1	0	0	0	95.91	0.17	100
ihmp_ST	HMP2_J00857_M_ST_T0_B0_0120_ZKVR426-02_C8GAAANXX	Simulated	bin.51	o__Clostridiales (UID1212)	172	263	149	18	243	2	0	0	0	95.64	1.34	0
ihmp_ST	HMP2_J00857_M_ST_T0_B0_0120_ZKVR426-02_C8GAAANXX	Simulated	bin.84	o__Clostridiales (UID1120)	304	250	143	7	240	3	0	0	0	95.1	1.17	0
ihmp_ST	HMP2_J00857_M_ST_T0_B0_0120_ZKVR426-02_C8GAAANXX	Simulated	bin.79	f__Bifidobacteriaceae (UID1462)	65	476	217	21	454	1	0	0	0	94.07	0.46	100
ihmp_ST	HMP2_J00857_M_ST_T0_B0_0120_ZKVR426-02_C8GAAANXX	Simulated	bin.78	f__Lachnospiraceae (UID1286)	57	420	207	39	380	1	0	0	0	93.7	0.24	0
ihmp_ST	HMP2_J00857_M_ST_T0_B0_0120_ZKVR426-02_C8GAAANXX	Simulated	bin.89	p__Bacteroidetes (UID2605)	350	314	208	45	269	0	0	0	0	93.59	0	0
ihmp_ST	HMP2_J00857_M_ST_T0_B0_0120_ZKVR426-02_C8GAAANXX	Simulated	bin.52	o__Clostridiales (UID1212)	172	260	146	23	236	1	0	0	0	92.48	0.23	0
ihmp_ST	HMP2_J00857_M_ST_T0_B0_0120_ZKVR426-02_C8GAAANXX	Simulated	bin.31	o__Clostridiales (UID1212)	172	263	149	39	218	5	1	0	0	92.33	3.36	62.5
ihmp_ST	HMP2_J00857_M_ST_T0_B0_0120_ZKVR426-02_C8GAAANXX	Simulated	bin.71	o__Clostridiales (UID1212)	172	263	149	50	213	0	0	0	0	91.27	0	0
ihmp_ST	HMP2_J00857_M_ST_T0_B0_0120_ZKVR426-02_C8GAAANXX	Simulated	bin.16	o__Clostridiales (UID1212)	172	263	149	25	238	0	0	0	0	90.47	0	0
ihmp_ST	HMP2_J00857_M_ST_T0_B0_0120_ZKVR426-02_C8GAAANXX	Simulated	bin.8	o__Clostridiales (UID1212)	172	261	147	23	237	1	0	0	0	88.72	0.68	100
ihmp_ST	HMP2_J00857_M_ST_T0_B0_0120_ZKVR426-02_C8GAAANXX	Simulated	bin.47	o__Bacteroidales (UID2617)	213	406	265	78	324	4	0	0	0	88.54	0.88	0
ihmp_ST	HMP2_J00857_M_ST_T0_B0_0120_ZKVR426-02_C8GAAANXX	Simulated	bin.18	o__Clostridiales (UID1212)	172	263	149	54	205	4	0	0	0	88.32	0.85	25
ihmp_ST	HMP2_J00857_M_ST_T0_B0_0120_ZKVR426-02_C8GAAANXX	Simulated	bin.76	k__Bacteria (UID1453)	901	171	117	15	153	3	0	0	0	88.03	1.42	33.33
ihmp_ST	HMP2_J00857_M_ST_T0_B0_0120_ZKVR426-02_C8GAAANXX	Simulated	bin.50	p__Bacteroidetes (UID2605)	350	314	208	59	249	6	0	0	0	87.33	1.44	0
ihmp_ST	HMP2_J00857_M_ST_T0_B0_0120_ZKVR426-02_C8GAAANXX	Simulated	bin.37	o__Clostridiales (UID1212)	172	263	149	53	208	2	0	0	0	87.17	1.01	0
ihmp_ST	HMP2_J00857_M_ST_T0_B0_0120_ZKVR426-02_C8GAAANXX	Simulated	bin.49	o__Clostridiales (UID1212)	172	263	149	65	192	6	0	0	0	86.35	3.36	16.67
ihmp_ST	HMP2_J00857_M_ST_T0_B0_0120_ZKVR426-02_C8GAAANXX	Simulated	bin.48	k__Bacteria (UID203)	5449	103	57	42	60	1	0	0	0	85.96	0.88	0
ihmp_ST	HMP2_J00857_M_ST_T0_B0_0120_ZKVR426-02_C8GAAANXX	Simulated	bin.2	o__Clostridiales (UID1226)	155	278	158	69	198	10	1	0	0	85.9	4.11	0
ihmp_ST	HMP2_J00857_M_ST_T0_B0_0120_ZKVR426-02_C8GAAANXX	Simulated	bin.59	o__Bacteroidales (UID2621)	198	427	260	81	342	4	0	0	0	84.95	1.09	25
ihmp_ST	HMP2_J00857_M_ST_T0_B0_0120_ZKVR426-02_C8GAAANXX	Simulated	bin.93	o__Clostridiales (UID1212)	172	263	149	57	190	6	4	6	0	84.9	12.08	1.85
ihmp_ST	HMP2_J00857_M_ST_T0_B0_0120_ZKVR426-02_C8GAAANXX	Simulated	bin.9	f__Lachnospiraceae (UID1286)	57	420	207	112	298	10	0	0	0	82.68	2.48	0
ihmp_ST	HMP2_J00857_M_ST_T0_B0_0120_ZKVR426-02_C8GAAANXX	Simulated	bin.74	o__Clostridiales (UID1226)	155	278	158	75	199	4	0	0	0	81.44	2.53	50
ihmp_ST	HMP2_J00857_M_ST_T0_B0_0120_ZKVR426-02_C8GAAANXX	Simulated	bin.27	k__Bacteria (UID203)	5449	104	58	50	11	7	25	9	2	80.52	147.76	60.9
ihmp_ST	HMP2_J00857_M_ST_T0_B0_0120_ZKVR426-02_C8GAAANXX	Simulated	bin.43	k__Bacteria (UID2565)	2921	152	93	38	114	0	0	0	0	79.51	0	0
ihmp_ST	HMP2_J00857_M_ST_T0_B0_0120_ZKVR426-02_C8GAAANXX	Simulated	bin.14	p__Actinobacteria (UID2112)	31	211	124	45	165	1	0	0	0	79.24	0.81	0
ihmp_ST	HMP2_J00857_M_ST_T0_B0_0120_ZKVR426-02_C8GAAANXX	Simulated	bin.1	k__Bacteria (UID203)	5449	98	58	46	36	14	2	0	0	75.34	27.59	20
ihmp_ST	HMP2_J00857_M_ST_T0_B0_0120_ZKVR426-02_C8GAAANXX	Simulated	bin.58	k__Bacteria (UID203)	5449	104	58	53	48	3	0	0	0	69.16	4.31	33.33
ihmp_ST	HMP2_J00857_M_ST_T0_B0_0120_ZKVR426-02_C8GAAANXX	Simulated	bin.86	k__Bacteria (UID203)	5449	104	58	58	44	1	1	0	0	67.59	5.17	50
ihmp_ST	HMP2_J00857_M_ST_T0_B0_0120_ZKVR426-02_C8GAAANXX	Simulated	bin.56	k__Bacteria (UID1453)	901	171	117	72	93	6	0	0	0	66.54	4.27	0
ihmp_ST	HMP2_J00857_M_ST_T0_B0_0120_ZKVR426-02_C8GAAANXX	Simulated	bin.80	k__Bacteria (UID203)	5449	104	58	62	37	5	0	0	0	62.41	8.62	20
ihmp_ST	HMP2_J00857_M_ST_T0_B0_0120_ZKVR426-02_C8GAAANXX	Simulated	bin.33	k__Bacteria (UID203)	5449	103	58	64	37	2	0	0	0	62.07	3.45	100
ihmp_ST	HMP2_J00857_M_ST_T0_B0_0120_ZKVR426-02_C8GAAANXX	Simulated	bin.3	k__Bacteria (UID203)	5449	104	58	66	35	3	0	0	0	56.38	3.45	0
ihmp_ST	HMP2_J00857_M_ST_T0_B0_0120_ZKVR426-02_C8GAAANXX	Simulated	bin.87	k__Bacteria (UID203)	5449	103	57	63	38	2	0	0	0	51.78	1.75	50
ihmp_ST	HMP2_J00857_M_ST_T0_B0_0120_ZKVR426-02_C8GAAANXX	Simulated	bin.90	k__Bacteria (UID203)	5449	104	58	71	27	5	1	0	0	51.72	12.07	62.5
ihmp_ST	HMP2_J00857_M_ST_T0_B0_0120_ZKVR426-02_C8GAAANXX	Simulated	bin.25	k__Bacteria (UID203)	5449	104	58	68	36	0	0	0	0	48.28	0	0
ihmp_ST	HMP2_J00857_M_ST_T0_B0_0120_ZKVR426-02_C8GAAANXX	Simulated	bin.54	k__Bacteria (UID203)	5449	103	57	70	33	0	0	0	0	44.04	0	0
ihmp_ST	HMP2_J00857_M_ST_T0_B0_0120_ZKVR426-02_C8GAAANXX	Simulated	bin.28	k__Bacteria (UID203)	5449	102	56	73	29	0	0	0	0	43.75	0	0
ihmp_ST	HMP2_J00857_M_ST_T0_B0_0120_ZKVR426-02_C8GAAANXX	Simulated	bin.94	k__Bacteria (UID203)	5449	103	57	73	28	2	0	0	0	40.89	2.11	0
ihmp_ST	HMP2_J00857_M_ST_T0_B0_0120_ZKVR426-02_C8GAAANXX	Simulated	bin.96	k__Bacteria (UID203)	5449	104	58	79	24	1	0	0	0	39.66	1.72	0
ihmp_ST	HMP2_J00857_M_ST_T0_B0_0120_ZKVR426-02_C8GAAANXX	Simulated	bin.73	k__Bacteria (UID203)	5449	104	58	78	26	0	0	0	0	38.28	0	0
ihmp_ST	HMP2_J00857_M_ST_T0_B0_0120_ZKVR426-02_C8GAAANXX	Simulated	bin.19	k__Bacteria (UID2982)	88	230	148	135	95	0	0	0	0	38.22	0	0
ihmp_ST	HMP2_J00857_M_ST_T0_B0_0120_ZKVR426-02_C8GAAANXX	Simulated	bin.23	k__Bacteria (UID203)	5449	103	57	77	26	0	0	0	0	37.35	0	0
ihmp_ST	HMP2_J00857_M_ST_T0_B0_0120_ZKVR426-02_C8GAAANXX	Simulated	bin.35	k__Bacteria (UID203)	5449	103	57	80	23	0	0	0	0	35.09	0	0
ihmp_ST	HMP2_J00857_M_ST_T0_B0_0120_ZKVR426-02_C8GAAANXX	Simulated	bin.44	k__Bacteria (UID203)	5449	103	57	81	22	0	0	0	0	33.49	0	0
ihmp_ST	HMP2_J00857_M_ST_T0_B0_0120_ZKVR426-02_C8GAAANXX	Simulated	bin.20	k__Bacteria (UID203)	5449	104	58	82	22	0	0	0	0	31.9	0	0
ihmp_ST	HMP2_J00857_M_ST_T0_B0_0120_ZKVR426-02_C8GAAANXX	Simulated	bin.5	k__Bacteria (UID203)	5449	104	58	74	30	0	0	0	0	31.7	0	0
ihmp_ST	HMP2_J00857_M_ST_T0_B0_0120_ZKVR426-02_C8GAAANXX	Simulated	bin.95	k__Bacteria (UID203)	5449	103	57	83	19	1	0	0	0	31.58	1.75	0
ihmp_ST	HMP2_J00857_M_ST_T0_B0_0120_ZKVR426-02_C8GAAANXX	Simulated	bin.88	k__Bacteria (UID203)	5449	104	58	86	17	1	0	0	0	28.45	1.72	0
ihmp_ST	HMP2_J00857_M_ST_T0_B0_0120_ZKVR426-02_C8GAAANXX	Simulated	bin.41	k__Bacteria (UID203)	5449	104	58	81	23	0	0	0	0	28.09	0	0
ihmp_ST	HMP2_J00857_M_ST_T0_B0_0120_ZKVR426-02_C8GAAANXX	Simulated	bin.36	k__Bacteria (UID203)	5449	100	55	84	15	1	0	0	0	23.97	1.82	0
ihmp_ST	HMP2_J00857_M_ST_T0_B0_0120_ZKVR426-02_C8GAAANXX	Simulated	bin.40	k__Bacteria (UID203)	5449	103	57	90	13	0	0	0	0	21.05	0	0
ihmp_ST	HMP2_J00857_M_ST_T0_B0_0120_ZKVR426-02_C8GAAANXX	Simulated	bin.98	k__Bacteria (UID203)	5449	104	58	89	15	0	0	0	0	19.83	0	0
ihmp_ST	HMP2_J00857_M_ST_T0_B0_0120_ZKVR426-02_C8GAAANXX	Simulated	bin.97	k__Bacteria (UID203)	5449	104	58	90	14	0	0	0	0	19.31	0	0
ihmp_ST	HMP2_J00857_M_ST_T0_B0_0120_ZKVR426-02_C8GAAANXX	Simulated	bin.63	k__Bacteria (UID203)	5449	104	58	90	14	0	0	0	0	18.39	0	0
ihmp_ST	HMP2_J00857_M_ST_T0_B0_0120_ZKVR426-02_C8GAAANXX	Simulated	bin.53	k__Bacteria (UID203)	5449	104	58	92	12	0	0	0	0	16.54	0	0
ihmp_ST	HMP2_J00857_M_ST_T0_B0_0120_ZKVR426-02_C8GAAANXX	Simulated	bin.65	k__Bacteria (UID203)	5449	104	58	93	11	0	0	0	0	16.38	0	0
ihmp_ST	HMP2_J00857_M_ST_T0_B0_0120_ZKVR426-02_C8GAAANXX	Simulated	bin.6	k__Bacteria (UID203)	5449	104	58	93	11	0	0	0	0	14.81	0	0
ihmp_ST	HMP2_J00857_M_ST_T0_B0_0120_ZKVR426-02_C8GAAANXX	Simulated	bin.81	k__Bacteria (UID203)	5449	104	58	93	11	0	0	0	0	14.66	0	0
ihmp_ST	HMP2_J00857_M_ST_T0_B0_0120_ZKVR426-02_C8GAAANXX	Simulated	bin.64	root (UID1)	5656	56	24	53	3	0	0	0	0	12.5	0	0
ihmp_ST	HMP2_J00857_M_ST_T0_B0_0120_ZKVR426-02_C8GAAANXX	Simulated	bin.39	root (UID1)	5656	56	24	53	3	0	0	0	0	12.5	0	0
ihmp_ST	HMP2_J00857_M_ST_T0_B0_0120_ZKVR426-02_C8GAAANXX	Simulated	bin.66	k__Bacteria (UID203)	5449	103	57	95	8	0	0	0	0	12.44	0	0
ihmp_ST	HMP2_J00857_M_ST_T0_B0_0120_ZKVR426-02_C8GAAANXX	Simulated	bin.13	k__Bacteria (UID203)	5449	102	56	96	6	0	0	0	0	8.93	0	0
ihmp_ST	HMP2_J00857_M_ST_T0_B0_0120_ZKVR426-02_C8GAAANXX	Simulated	bin.70	k__Bacteria (UID203)	5449	104	58	99	5	0	0	0	0	8.62	0	0
ihmp_ST	HMP2_J00857_M_ST_T0_B0_0120_ZKVR426-02_C8GAAANXX	Simulated	bin.67	k__Bacteria (UID203)	5449	104	58	99	5	0	0	0	0	6.03	0	0
ihmp_ST	HMP2_J00857_M_ST_T0_B0_0120_ZKVR426-02_C8GAAANXX	Simulated	bin.17	k__Bacteria (UID203)	5449	104	58	101	3	0	0	0	0	5.17	0	0
ihmp_ST	HMP2_J00857_M_ST_T0_B0_0120_ZKVR426-02_C8GAAANXX	Simulated	bin.12	k__Bacteria (UID203)	5449	104	58	101	3	0	0	0	0	5.17	0	0
ihmp_ST	HMP2_J00857_M_ST_T0_B0_0120_ZKVR426-02_C8GAAANXX	Simulated	bin.69	k__Bacteria (UID203)	5449	103	57	98	5	0	0	0	0	4.39	0	0
ihmp_ST	HMP2_J00857_M_ST_T0_B0_0120_ZKVR426-02_C8GAAANXX	Simulated	bin.83	root (UID1)	5656	56	24	55	1	0	0	0	0	4.17	0	0
ihmp_ST	HMP2_J00857_M_ST_T0_B0_0120_ZKVR426-02_C8GAAANXX	Simulated	bin.72	root (UID1)	5656	56	24	55	1	0	0	0	0	4.17	0	0
ihmp_ST	HMP2_J00857_M_ST_T0_B0_0120_ZKVR426-02_C8GAAANXX	Simulated	bin.62	root (UID1)	5656	56	24	55	1	0	0	0	0	4.17	0	0
ihmp_ST	HMP2_J00857_M_ST_T0_B0_0120_ZKVR426-02_C8GAAANXX	Simulated	bin.57	root (UID1)	5656	56	24	55	1	0	0	0	0	4.17	0	0
ihmp_ST	HMP2_J00857_M_ST_T0_B0_0120_ZKVR426-02_C8GAAANXX	Simulated	bin.55	root (UID1)	5656	56	24	55	1	0	0	0	0	4.17	0	0
ihmp_ST	HMP2_J00857_M_ST_T0_B0_0120_ZKVR426-02_C8GAAANXX	Simulated	bin.29	k__Bacteria (UID203)	5449	104	58	101	3	0	0	0	0	2.59	0	0
ihmp_ST	HMP2_J00857_M_ST_T0_B0_0120_ZKVR426-02_C8GAAANXX	Simulated	bin.92	root (UID1)	5656	56	24	56	0	0	0	0	0	0	0	0
ihmp_ST	HMP2_J00857_M_ST_T0_B0_0120_ZKVR426-02_C8GAAANXX	Simulated	bin.91	root (UID1)	5656	56	24	56	0	0	0	0	0	0	0	0
ihmp_ST	HMP2_J00857_M_ST_T0_B0_0120_ZKVR426-02_C8GAAANXX	Simulated	bin.85	root (UID1)	5656	56	24	56	0	0	0	0	0	0	0	0
ihmp_ST	HMP2_J00857_M_ST_T0_B0_0120_ZKVR426-02_C8GAAANXX	Simulated	bin.82	root (UID1)	5656	56	24	56	0	0	0	0	0	0	0	0
ihmp_ST	HMP2_J00857_M_ST_T0_B0_0120_ZKVR426-02_C8GAAANXX	Simulated	bin.7	root (UID1)	5656	56	24	56	0	0	0	0	0	0	0	0
ihmp_ST	HMP2_J00857_M_ST_T0_B0_0120_ZKVR426-02_C8GAAANXX	Simulated	bin.68	root (UID1)	5656	56	24	56	0	0	0	0	0	0	0	0
ihmp_ST	HMP2_J00857_M_ST_T0_B0_0120_ZKVR426-02_C8GAAANXX	Simulated	bin.61	root (UID1)	5656	56	24	56	0	0	0	0	0	0	0	0
ihmp_ST	HMP2_J00857_M_ST_T0_B0_0120_ZKVR426-02_C8GAAANXX	Simulated	bin.60	root (UID1)	5656	56	24	56	0	0	0	0	0	0	0	0
ihmp_ST	HMP2_J00857_M_ST_T0_B0_0120_ZKVR426-02_C8GAAANXX	Simulated	bin.46	root (UID1)	5656	56	24	56	0	0	0	0	0	0	0	0
ihmp_ST	HMP2_J00857_M_ST_T0_B0_0120_ZKVR426-02_C8GAAANXX	Simulated	bin.45	root (UID1)	5656	56	24	56	0	0	0	0	0	0	0	0
ihmp_ST	HMP2_J00857_M_ST_T0_B0_0120_ZKVR426-02_C8GAAANXX	Simulated	bin.42	root (UID1)	5656	56	24	56	0	0	0	0	0	0	0	0
ihmp_ST	HMP2_J00857_M_ST_T0_B0_0120_ZKVR426-02_C8GAAANXX	Simulated	bin.4	root (UID1)	5656	56	24	56	0	0	0	0	0	0	0	0
ihmp_ST	HMP2_J00857_M_ST_T0_B0_0120_ZKVR426-02_C8GAAANXX	Simulated	bin.34	root (UID1)	5656	56	24	56	0	0	0	0	0	0	0	0
ihmp_ST	HMP2_J00857_M_ST_T0_B0_0120_ZKVR426-02_C8GAAANXX	Simulated	bin.26	root (UID1)	5656	56	24	56	0	0	0	0	0	0	0	0
ihmp_ST	HMP2_J00857_M_ST_T0_B0_0120_ZKVR426-02_C8GAAANXX	Simulated	bin.24	root (UID1)	5656	56	24	56	0	0	0	0	0	0	0	0
ihmp_ST	HMP2_J00857_M_ST_T0_B0_0120_ZKVR426-02_C8GAAANXX	Simulated	bin.22	root (UID1)	5656	56	24	56	0	0	0	0	0	0	0	0
ihmp_ST	HMP2_J00857_M_ST_T0_B0_0120_ZKVR426-02_C8GAAANXX	Simulated	bin.21	root (UID1)	5656	56	24	56	0	0	0	0	0	0	0	0
ihmp_ST	HMP2_J00857_M_ST_T0_B0_0120_ZKVR426-02_C8GAAANXX	Simulated	bin.15	root (UID1)	5656	56	24	56	0	0	0	0	0	0	0	0
ihmp_ST	HMP2_J00857_M_ST_T0_B0_0120_ZKVR426-02_C8GAAANXX	Simulated	bin.10	root (UID1)	5656	56	24	56	0	0	0	0	0	0	0	0
ihmp_NS	HMP2_J05439_M_NS_T0_B0_0120_ZL9BTWF-1013_C934HANXX	Simulated	bin.3	root (UID1)	5656	56	24	55	1	0	0	0	0	1.04	0	0
ihmp_NS	HMP2_J05439_M_NS_T0_B0_0120_ZL9BTWF-1013_C934HANXX	Simulated	bin.2	root (UID1)	5656	56	24	56	0	0	0	0	0	0	0	0
ihmp_NS	HMP2_J05439_M_NS_T0_B0_0120_ZL9BTWF-1013_C934HANXX	Simulated	bin.1	root (UID1)	5656	56	24	56	0	0	0	0	0	0	0	0
ihmp_NS	HMP2_J16532_M_NS_T0_B0_0120_ZOZOW1T-84bR_HK3LNBGXX	Simulated	bin.3	root (UID1)	5656	56	24	56	0	0	0	0	0	0	0	0
ihmp_NS	HMP2_J16532_M_NS_T0_B0_0120_ZOZOW1T-84bR_HK3LNBGXX	Simulated	bin.2	root (UID1)	5656	56	24	56	0	0	0	0	0	0	0	0
ihmp_NS	HMP2_J16532_M_NS_T0_B0_0120_ZOZOW1T-84bR_HK3LNBGXX	Simulated	bin.1	root (UID1)	5656	56	24	56	0	0	0	0	0	0	0	0
ihmp_NS	HMP2_J29024_M_NS_T0_B0_0120_ZX52KVK-1032_C8H9PANXX	Simulated	bin.4	root (UID1)	5656	56	24	56	0	0	0	0	0	0	0	0
ihmp_NS	HMP2_J29024_M_NS_T0_B0_0120_ZX52KVK-1032_C8H9PANXX	Simulated	bin.3	root (UID1)	5656	56	24	56	0	0	0	0	0	0	0	0
ihmp_NS	HMP2_J29024_M_NS_T0_B0_0120_ZX52KVK-1032_C8H9PANXX	Simulated	bin.2	root (UID1)	5656	56	24	56	0	0	0	0	0	0	0	0
ihmp_NS	HMP2_J29024_M_NS_T0_B0_0120_ZX52KVK-1032_C8H9PANXX	Simulated	bin.1	root (UID1)	5656	56	24	56	0	0	0	0	0	0	0	0
ihmp_ST	HMP2_J43807_M_ST_T0_B0_0120_ZLZNCLZ-1032_C93B2ANXX	Simulated	bin.9	o__Clostridiales (UID1212)	172	261	147	0	261	0	0	0	0	100	0	0
ihmp_ST	HMP2_J43807_M_ST_T0_B0_0120_ZLZNCLZ-1032_C93B2ANXX	Simulated	bin.14	o__Clostridiales (UID1212)	172	263	149	10	250	3	0	0	0	97.42	0.71	33.33
ihmp_ST	HMP2_J43807_M_ST_T0_B0_0120_ZLZNCLZ-1032_C93B2ANXX	Simulated	bin.10	f__Lachnospiraceae (UID1286)	57	420	207	17	402	1	0	0	0	96.62	0.12	100
ihmp_ST	HMP2_J43807_M_ST_T0_B0_0120_ZLZNCLZ-1032_C93B2ANXX	Simulated	bin.12	o__Bacteroidales (UID2621)	198	427	260	60	361	6	0	0	0	93.89	1.79	83.33
ihmp_ST	HMP2_J43807_M_ST_T0_B0_0120_ZLZNCLZ-1032_C93B2ANXX	Simulated	bin.13	k__Bacteria (UID203)	5449	104	58	30	8	19	29	18	0	88.09	188.31	53.74
ihmp_ST	HMP2_J43807_M_ST_T0_B0_0120_ZLZNCLZ-1032_C93B2ANXX	Simulated	bin.8	o__Bacteroidales (UID2654)	163	486	266	74	410	1	1	0	0	87.61	1.13	25
ihmp_ST	HMP2_J43807_M_ST_T0_B0_0120_ZLZNCLZ-1032_C93B2ANXX	Simulated	bin.21	p__Bacteroidetes (UID2605)	350	314	208	37	277	0	0	0	0	83.65	0	0
ihmp_ST	HMP2_J43807_M_ST_T0_B0_0120_ZLZNCLZ-1032_C93B2ANXX	Simulated	bin.1	o__Clostridiales (UID1212)	172	260	146	46	212	2	0	0	0	81.77	0.68	50
ihmp_ST	HMP2_J43807_M_ST_T0_B0_0120_ZLZNCLZ-1032_C93B2ANXX	Simulated	bin.20	f__Enterobacteriaceae (UID5124)	134	1173	336	246	912	15	0	0	0	79.11	0.74	86.67
ihmp_ST	HMP2_J43807_M_ST_T0_B0_0120_ZLZNCLZ-1032_C93B2ANXX	Simulated	bin.23	k__Bacteria (UID203)	5449	104	58	50	51	3	0	0	0	74.14	5.17	33.33
ihmp_ST	HMP2_J43807_M_ST_T0_B0_0120_ZLZNCLZ-1032_C93B2ANXX	Simulated	bin.2	k__Bacteria (UID203)	5449	103	58	55	35	13	0	0	0	71.03	18.97	61.54
ihmp_ST	HMP2_J43807_M_ST_T0_B0_0120_ZLZNCLZ-1032_C93B2ANXX	Simulated	bin.5	k__Bacteria (UID203)	5449	103	57	75	28	0	0	0	0	42.11	0	0
ihmp_ST	HMP2_J43807_M_ST_T0_B0_0120_ZLZNCLZ-1032_C93B2ANXX	Simulated	bin.3	k__Bacteria (UID203)	5449	104	58	77	26	1	0	0	0	39.66	1.72	0
ihmp_ST	HMP2_J43807_M_ST_T0_B0_0120_ZLZNCLZ-1032_C93B2ANXX	Simulated	bin.16	k__Bacteria (UID203)	5449	103	57	80	23	0	0	0	0	36.84	0	0
ihmp_ST	HMP2_J43807_M_ST_T0_B0_0120_ZLZNCLZ-1032_C93B2ANXX	Simulated	bin.4	k__Bacteria (UID203)	5449	103	57	80	23	0	0	0	0	32.63	0	0
ihmp_ST	HMP2_J43807_M_ST_T0_B0_0120_ZLZNCLZ-1032_C93B2ANXX	Simulated	bin.6	k__Bacteria (UID203)	5449	104	58	87	17	0	0	0	0	28.45	0	0
ihmp_ST	HMP2_J43807_M_ST_T0_B0_0120_ZLZNCLZ-1032_C93B2ANXX	Simulated	bin.11	k__Bacteria (UID203)	5449	104	58	86	17	1	0	0	0	28.45	1.72	100
ihmp_ST	HMP2_J43807_M_ST_T0_B0_0120_ZLZNCLZ-1032_C93B2ANXX	Simulated	bin.22	k__Bacteria (UID203)	5449	104	58	84	20	0	0	0	0	27.59	0	0
ihmp_ST	HMP2_J43807_M_ST_T0_B0_0120_ZLZNCLZ-1032_C93B2ANXX	Simulated	bin.17	k__Bacteria (UID203)	5449	104	58	97	7	0	0	0	0	12.07	0	0
ihmp_ST	HMP2_J43807_M_ST_T0_B0_0120_ZLZNCLZ-1032_C93B2ANXX	Simulated	bin.24	root (UID1)	5656	56	24	55	1	0	0	0	0	4.17	0	0
ihmp_ST	HMP2_J43807_M_ST_T0_B0_0120_ZLZNCLZ-1032_C93B2ANXX	Simulated	bin.7	root (UID1)	5656	56	24	56	0	0	0	0	0	0	0	0
ihmp_ST	HMP2_J43807_M_ST_T0_B0_0120_ZLZNCLZ-1032_C93B2ANXX	Simulated	bin.19	root (UID1)	5656	56	24	56	0	0	0	0	0	0	0	0
ihmp_ST	HMP2_J43807_M_ST_T0_B0_0120_ZLZNCLZ-1032_C93B2ANXX	Simulated	bin.18	root (UID1)	5656	56	24	56	0	0	0	0	0	0	0	0
ihmp_ST	HMP2_J43807_M_ST_T0_B0_0120_ZLZNCLZ-1032_C93B2ANXX	Simulated	bin.15	root (UID1)	5656	56	24	56	0	0	0	0	0	0	0	0
camda_bos	SRR3545948	Original	bin.1	g__Propionibacterium (UID1709)	27	904	205	404	497	3	0	0	0	50.68	0.12	100
camda_bos	SRR3545963	Original	bin.1	g__Propionibacterium (UID1709)	27	904	205	177	720	7	0	0	0	79.34	0.74	42.86
camda_bos	SRR3546358	Original	bin.1	o__Actinomycetales (UID1530)	622	259	152	21	238	0	0	0	0	92.98	0	0
camda_bos	SRR3546380	Original	bin.1	o__Actinomycetales (UID1530)	622	259	152	59	199	1	0	0	0	75.22	0.33	100
camda_bos	SRR3546382	Original	bin.1	o__Actinomycetales (UID1530)	622	258	151	65	190	3	0	0	0	75.5	1.66	66.67
camda_nyc	SRR1748994	Original	bin.2	c__Gammaproteobacteria (UID4445)	228	583	244	2	580	1	0	0	0	99.77	0.14	0
camda_nyc	SRR1748994	Original	bin.4	f__Enterobacteriaceae (UID5124)	134	1173	336	5	1165	3	0	0	0	99.01	0.63	0
camda_nyc	SRR1748994	Original	bin.1	g__Clostridium (UID1380)	44	404	145	16	381	7	0	0	0	94.26	3.08	14.29
camda_nyc	SRR1748994	Original	bin.3	k__Bacteria (UID203)	5449	104	58	82	22	0	0	0	0	31.19	0	0
camda_nyc	SRR1749044	Original	bin.10	f__Enterobacteriaceae (UID5124)	134	1173	336	23	1148	2	0	0	0	97.33	0.33	0
camda_nyc	SRR1749044	Original	bin.2	g__Clostridium (UID1380)	44	404	145	6	394	4	0	0	0	97.08	1.1	0
camda_nyc	SRR1749044	Original	bin.5	o__Flavobacteriales (UID2815)	123	324	204	100	222	2	0	0	0	78.51	0.74	0
camda_nyc	SRR1749044	Original	bin.4	k__Bacteria (UID203)	5449	104	58	63	19	22	0	0	0	62.93	35.34	100
camda_nyc	SRR1749044	Original	bin.1	k__Bacteria (UID203)	5449	104	58	75	29	0	0	0	0	43.45	0	0
camda_nyc	SRR1749044	Original	bin.9	k__Bacteria (UID203)	5449	104	58	79	25	0	0	0	0	37.93	0	0
camda_nyc	SRR1749044	Original	bin.12	k__Bacteria (UID203)	5449	104	58	97	6	1	0	0	0	12.07	1.72	100
camda_nyc	SRR1749044	Original	bin.6	k__Bacteria (UID203)	5449	104	58	103	1	0	0	0	0	1.72	0	0
camda_nyc	SRR1749044	Original	bin.8	root (UID1)	5656	56	24	56	0	0	0	0	0	0	0	0
camda_nyc	SRR1749044	Original	bin.7	root (UID1)	5656	56	24	56	0	0	0	0	0	0	0	0
camda_nyc	SRR1749044	Original	bin.3	root (UID1)	5656	56	24	56	0	0	0	0	0	0	0	0
camda_nyc	SRR1749044	Original	bin.11	root (UID1)	5656	56	24	56	0	0	0	0	0	0	0	0
camda_nyc	SRR1749150	Original	bin.11	o__Lactobacillales (UID374)	471	348	189	0	347	1	0	0	0	100	0.26	0
camda_nyc	SRR1749150	Original	bin.7	c__Gammaproteobacteria (UID4445)	228	583	244	1	580	2	0	0	0	99.59	0.19	0
camda_nyc	SRR1749150	Original	bin.14	o__Clostridiales (UID1120)	304	250	143	1	248	1	0	0	0	99.3	0.7	0
camda_nyc	SRR1749150	Original	bin.10	c__Gammaproteobacteria (UID4445)	228	583	244	6	571	5	1	0	0	98.91	1.23	0
camda_nyc	SRR1749150	Original	bin.5	f__Xanthomonadaceae (UID4214)	55	659	290	36	615	8	0	0	0	97.26	1.43	62.5
camda_nyc	SRR1749150	Original	bin.3	f__Comamonadaceae (UID4119)	39	693	323	37	649	6	0	0	1	94.48	1.25	6.25
camda_nyc	SRR1749150	Original	bin.6	o__Clostridiales (UID1120)	304	250	143	35	211	4	0	0	0	83.33	2.1	0
camda_nyc	SRR1749150	Original	bin.8	k__Bacteria (UID203)	5449	104	58	68	36	0	0	0	0	52.59	0	0
camda_nyc	SRR1749150	Original	bin.12	p__Bacteroidetes (UID2605)	350	316	210	204	111	1	0	0	0	39.02	0.48	0
camda_nyc	SRR1749150	Original	bin.9	k__Bacteria (UID203)	5449	104	58	90	14	0	0	0	0	23.28	0	0
camda_nyc	SRR1749150	Original	bin.13	k__Bacteria (UID203)	5449	103	58	96	7	0	0	0	0	10.34	0	0
camda_nyc	SRR1749150	Original	bin.2	k__Bacteria (UID203)	5449	104	58	103	1	0	0	0	0	1.72	0	0
camda_nyc	SRR1749150	Original	bin.4	root (UID1)	5656	56	24	56	0	0	0	0	0	0	0	0
camda_nyc	SRR1749150	Original	bin.1	root (UID1)	5656	56	24	56	0	0	0	0	0	0	0	0
camda_nyc	SRR1749373	Original	bin.1	o__Pseudomonadales (UID4488)	185	813	308	78	730	5	0	0	0	96.94	0.44	0
camda_nyc	SRR1749373	Original	bin.2	c__Gammaproteobacteria (UID4445)	228	583	244	40	541	2	0	0	0	94.91	0.2	0
camda_nyc	SRR1749373	Original	bin.3	root (UID1)	5656	56	24	55	1	0	0	0	0	4.17	0	0
camda_nyc	SRR1749832	Original	bin.4	f__Xanthomonadaceae (UID4214)	55	659	290	0	658	1	0	0	0	100	0.05	0
camda_nyc	SRR1749832	Original	bin.3	o__Actinomycetales (UID1663)	488	308	183	0	307	1	0	0	0	100	0.27	100
camda_nyc	SRR1749832	Original	bin.8	o__Clostridiales (UID1120)	304	249	142	2	242	4	1	0	0	98.59	3.76	0
camda_nyc	SRR1749832	Original	bin.2	o__Pseudomonadales (UID4679)	87	674	364	40	633	1	0	0	0	95.79	0.27	0
camda_nyc	SRR1749832	Original	bin.5	c__Bacilli (UID256)	765	275	151	9	256	10	0	0	0	94.04	5.08	0
camda_nyc	SRR1749832	Original	bin.6	c__Bacilli (UID257)	764	273	151	36	236	1	0	0	0	88.61	0.33	0
camda_nyc	SRR1749832	Original	bin.7	o__Actinomycetales (UID1593)	69	400	198	242	134	23	1	0	0	45.12	7.28	23.08
camda_nyc	SRR1749832	Original	bin.1	root (UID1)	5656	56	24	56	0	0	0	0	0	0	0	0
camda_nyc	SRR1750033	Original	bin.8	f__Xanthomonadaceae (UID4214)	55	659	290	36	620	3	0	0	0	99.48	0.28	33.33
camda_nyc	SRR1750033	Original	bin.6	f__Enterobacteriaceae (UID5054)	223	876	305	60	814	2	0	0	0	98.5	0.13	50
camda_nyc	SRR1750033	Original	bin.4	c__Bacilli (UID259)	750	273	152	70	199	4	0	0	0	78.9	1.97	25
camda_nyc	SRR1750033	Original	bin.10	k__Bacteria (UID203)	5449	103	57	66	37	0	0	0	0	54.74	0	0
camda_nyc	SRR1750033	Original	bin.1	c__Gammaproteobacteria (UID4445)	228	583	244	354	202	27	0	0	0	39	3.46	25.93
camda_nyc	SRR1750033	Original	bin.7	k__Bacteria (UID203)	5449	104	58	86	18	0	0	0	0	27.59	0	0
camda_nyc	SRR1750033	Original	bin.5	k__Bacteria (UID203)	5449	104	58	91	13	0	0	0	0	22.41	0	0
camda_nyc	SRR1750033	Original	bin.9	k__Bacteria (UID203)	5449	104	58	90	13	1	0	0	0	19.98	1.72	100
camda_nyc	SRR1750033	Original	bin.2	k__Bacteria (UID203)	5449	104	58	97	7	0	0	0	0	10.34	0	0
camda_nyc	SRR1750033	Original	bin.3	root (UID1)	5656	56	24	56	0	0	0	0	0	0	0	0
camda_sac	Sample1A	Original	bin.2	k__Bacteria (UID203)	5449	104	58	3	22	61	18	0	0	99.53	83.31	61.74
camda_sac	Sample1A	Original	bin.5	o__Actinomycetales (UID1530)	622	257	152	40	214	3	0	0	0	90.75	1.64	66.67
camda_sac	Sample1A	Original	bin.3	o__Actinomycetales (UID1530)	622	257	152	121	136	0	0	0	0	52.3	0	0
camda_sac	Sample1A	Original	bin.4	k__Bacteria (UID203)	5449	104	58	74	27	3	0	0	0	34.98	2.04	66.67
camda_sac	Sample1A	Original	bin.1	k__Archaea (UID2)	207	145	103	139	5	1	0	0	0	4.05	0.49	0
camda_sac	Sample1A	Original	bin.6	k__Bacteria (UID203)	5449	103	57	95	8	0	0	0	0	3.81	0	0
camda_sac	Sample2B	Original	bin.1	o__Burkholderiales (UID4000)	193	427	214	254	173	0	0	0	0	37.11	0	0
camda_sac	Sample2B	Original	bin.4	k__Bacteria (UID203)	5449	104	58	93	7	4	0	0	0	11.88	1.38	25
camda_sac	Sample2B	Original	bin.2	k__Bacteria (UID203)	5449	104	58	99	5	0	0	0	0	3.95	0	0
camda_sac	Sample2B	Original	bin.6	k__Bacteria (UID203)	5449	99	53	96	3	0	0	0	0	2.06	0	0
camda_sac	Sample2B	Original	bin.5	k__Bacteria (UID203)	5449	103	57	97	6	0	0	0	0	1.67	0	0
camda_sac	Sample2B	Original	bin.3	root (UID1)	5656	56	24	56	0	0	0	0	0	0	0	0
camda_sac	Sample3C	Original	bin.2	k__Bacteria (UID203)	5449	103	57	99	4	0	0	0	0	2.95	0	0
camda_sac	Sample3C	Original	bin.3	k__Bacteria (UID203)	5449	104	58	100	4	0	0	0	0	2.74	0	0
camda_sac	Sample3C	Original	bin.4	root (UID1)	5656	56	24	55	1	0	0	0	0	1.04	0	0
camda_sac	Sample3C	Original	bin.1	k__Bacteria (UID203)	5449	102	56	101	1	0	0	0	0	0.89	0	0
camda_sac	Sample4A	Original	bin.1	k__Bacteria (UID203)	5449	104	58	99	5	0	0	0	0	2.9	0	0
camda_sac	Sample4A	Original	bin.4	k__Bacteria (UID203)	5449	104	58	99	5	0	0	0	0	1.49	0	0
camda_sac	Sample4A	Original	bin.2	k__Bacteria (UID203)	5449	104	58	102	2	0	0	0	0	0.5	0	0
camda_sac	Sample4A	Original	bin.5	root (UID1)	5656	56	24	56	0	0	0	0	0	0	0	0
camda_sac	Sample4A	Original	bin.3	root (UID1)	5656	56	24	56	0	0	0	0	0	0	0	0
camda_sac	Sample5B	Original	bin.2	k__Bacteria (UID203)	5449	104	58	85	19	0	0	0	0	13.48	0	0
camda_sac	Sample5B	Original	bin.1	k__Bacteria (UID203)	5449	103	57	97	6	0	0	0	0	4.9	0	0
camda_sac	Sample6C	Original	bin.5	p__Cyanobacteria (UID2189)	82	579	450	341	236	2	0	0	0	42.41	0.3	0
camda_sac	Sample6C	Original	bin.1	k__Bacteria (UID203)	5449	95	49	85	10	0	0	0	0	10.39	0	0
camda_sac	Sample6C	Original	bin.3	k__Bacteria (UID203)	5449	104	58	95	9	0	0	0	0	5.28	0	0
camda_sac	Sample6C	Original	bin.4	root (UID1)	5656	56	24	55	1	0	0	0	0	4.17	0	0
camda_sac	Sample6C	Original	bin.2	root (UID1)	5656	56	24	56	0	0	0	0	0	0	0	0
ihmp_ST	HMP2_J00827_M_ST_T0_B0_0120_ZN9YTFN-1012_C8GAAANXX	Original	bin.28	p__Bacteroidetes (UID2605)	350	314	208	0	314	0	0	0	0	100	0	0
ihmp_ST	HMP2_J00827_M_ST_T0_B0_0120_ZN9YTFN-1012_C8GAAANXX	Original	bin.15	f__Lachnospiraceae (UID1286)	57	420	207	1	419	0	0	0	0	99.52	0	0
ihmp_ST	HMP2_J00827_M_ST_T0_B0_0120_ZN9YTFN-1012_C8GAAANXX	Original	bin.19	p__Proteobacteria (UID3887)	1487	255	158	1	252	2	0	0	0	99.37	0.21	50
ihmp_ST	HMP2_J00827_M_ST_T0_B0_0120_ZN9YTFN-1012_C8GAAANXX	Original	bin.49	g__Prevotella (UID2724)	55	567	296	10	553	4	0	0	0	97.97	0.79	0
ihmp_ST	HMP2_J00827_M_ST_T0_B0_0120_ZN9YTFN-1012_C8GAAANXX	Original	bin.23	o__Clostridiales (UID1212)	172	263	149	10	250	3	0	0	0	97.62	0.92	100
ihmp_ST	HMP2_J00827_M_ST_T0_B0_0120_ZN9YTFN-1012_C8GAAANXX	Original	bin.14	p__Bacteroidetes (UID2605)	350	314	208	5	309	0	0	0	0	97.6	0	0
ihmp_ST	HMP2_J00827_M_ST_T0_B0_0120_ZN9YTFN-1012_C8GAAANXX	Original	bin.11	o__Selenomonadales (UID1024)	64	334	167	5	325	4	0	0	0	97.59	1.5	0
ihmp_ST	HMP2_J00827_M_ST_T0_B0_0120_ZN9YTFN-1012_C8GAAANXX	Original	bin.30	k__Bacteria (UID2982)	88	229	147	4	225	0	0	0	0	97.28	0	0
ihmp_ST	HMP2_J00827_M_ST_T0_B0_0120_ZN9YTFN-1012_C8GAAANXX	Original	bin.40	f__Bifidobacteriaceae (UID1462)	65	476	217	9	462	5	0	0	0	97.18	1.09	0
ihmp_ST	HMP2_J00827_M_ST_T0_B0_0120_ZN9YTFN-1012_C8GAAANXX	Original	bin.18	f__Lachnospiraceae (UID1286)	57	420	207	44	372	4	0	0	0	95.95	1.26	0
ihmp_ST	HMP2_J00827_M_ST_T0_B0_0120_ZN9YTFN-1012_C8GAAANXX	Original	bin.24	k__Bacteria (UID203)	5449	104	58	18	45	23	9	9	0	91.38	35.63	68.27
ihmp_ST	HMP2_J00827_M_ST_T0_B0_0120_ZN9YTFN-1012_C8GAAANXX	Original	bin.37	o__Clostridiales (UID1212)	172	261	147	24	237	0	0	0	0	91.26	0	0
ihmp_ST	HMP2_J00827_M_ST_T0_B0_0120_ZN9YTFN-1012_C8GAAANXX	Original	bin.32	o__Clostridiales (UID1212)	172	263	149	21	240	2	0	0	0	89.26	1.34	0
ihmp_ST	HMP2_J00827_M_ST_T0_B0_0120_ZN9YTFN-1012_C8GAAANXX	Original	bin.33	o__Bacteroidales (UID2621)	198	427	260	84	342	1	0	0	0	86.56	0.13	0
ihmp_ST	HMP2_J00827_M_ST_T0_B0_0120_ZN9YTFN-1012_C8GAAANXX	Original	bin.2	o__Bacteroidales (UID2657)	160	491	268	94	394	3	0	0	0	86.38	0.81	33.33
ihmp_ST	HMP2_J00827_M_ST_T0_B0_0120_ZN9YTFN-1012_C8GAAANXX	Original	bin.39	k__Bacteria (UID203)	5449	104	58	48	55	1	0	0	0	80.34	0.86	0
ihmp_ST	HMP2_J00827_M_ST_T0_B0_0120_ZN9YTFN-1012_C8GAAANXX	Original	bin.34	p__Bacteroidetes (UID2605)	350	314	208	68	244	2	0	0	0	80.29	0.96	0
ihmp_ST	HMP2_J00827_M_ST_T0_B0_0120_ZN9YTFN-1012_C8GAAANXX	Original	bin.51	c__Deltaproteobacteria (UID3218)	61	284	169	49	233	2	0	0	0	80.22	0.59	50
ihmp_ST	HMP2_J00827_M_ST_T0_B0_0120_ZN9YTFN-1012_C8GAAANXX	Original	bin.53	k__Bacteria (UID203)	5449	103	58	51	12	13	14	12	1	78.79	125	89.05
ihmp_ST	HMP2_J00827_M_ST_T0_B0_0120_ZN9YTFN-1012_C8GAAANXX	Original	bin.25	o__Clostridiales (UID1212)	172	263	149	49	214	0	0	0	0	77.85	0	0
ihmp_ST	HMP2_J00827_M_ST_T0_B0_0120_ZN9YTFN-1012_C8GAAANXX	Original	bin.55	k__Bacteria (UID203)	5449	102	56	47	21	14	20	0	0	76.76	90.18	75.68
ihmp_ST	HMP2_J00827_M_ST_T0_B0_0120_ZN9YTFN-1012_C8GAAANXX	Original	bin.31	o__Clostridiales (UID1212)	172	263	149	98	165	0	0	0	0	69.08	0	0
ihmp_ST	HMP2_J00827_M_ST_T0_B0_0120_ZN9YTFN-1012_C8GAAANXX	Original	bin.12	k__Bacteria (UID2569)	434	278	186	112	165	1	0	0	0	68.46	0.54	0
ihmp_ST	HMP2_J00827_M_ST_T0_B0_0120_ZN9YTFN-1012_C8GAAANXX	Original	bin.8	f__Bifidobacteriaceae (UID1458)	77	464	220	126	336	2	0	0	0	67.61	0.53	50
ihmp_ST	HMP2_J00827_M_ST_T0_B0_0120_ZN9YTFN-1012_C8GAAANXX	Original	bin.10	p__Actinobacteria (UID2112)	31	211	124	73	135	3	0	0	0	66.98	2.02	33.33
ihmp_ST	HMP2_J00827_M_ST_T0_B0_0120_ZN9YTFN-1012_C8GAAANXX	Original	bin.17	o__Clostridiales (UID1226)	155	278	158	112	154	12	0	0	0	64.8	5.49	8.33
ihmp_ST	HMP2_J00827_M_ST_T0_B0_0120_ZN9YTFN-1012_C8GAAANXX	Original	bin.29	o__Clostridiales (UID1212)	172	263	149	117	132	11	3	0	0	62.67	7.94	20
ihmp_ST	HMP2_J00827_M_ST_T0_B0_0120_ZN9YTFN-1012_C8GAAANXX	Original	bin.5	k__Bacteria (UID203)	5449	104	58	66	37	1	0	0	0	58.26	1.72	100
ihmp_ST	HMP2_J00827_M_ST_T0_B0_0120_ZN9YTFN-1012_C8GAAANXX	Original	bin.9	o__Clostridiales (UID1212)	172	263	149	134	122	7	0	0	0	55.52	3.09	42.86
ihmp_ST	HMP2_J00827_M_ST_T0_B0_0120_ZN9YTFN-1012_C8GAAANXX	Original	bin.50	o__Clostridiales (UID1212)	172	263	149	129	133	1	0	0	0	55.42	0.67	100
ihmp_ST	HMP2_J00827_M_ST_T0_B0_0120_ZN9YTFN-1012_C8GAAANXX	Original	bin.42	k__Bacteria (UID203)	5449	104	58	68	36	0	0	0	0	49.45	0	0
ihmp_ST	HMP2_J00827_M_ST_T0_B0_0120_ZN9YTFN-1012_C8GAAANXX	Original	bin.38	k__Bacteria (UID203)	5449	103	57	65	35	3	0	0	0	47.53	2.63	0
ihmp_ST	HMP2_J00827_M_ST_T0_B0_0120_ZN9YTFN-1012_C8GAAANXX	Original	bin.54	k__Bacteria (UID203)	5449	104	58	80	21	3	0	0	0	38.79	3.45	33.33
ihmp_ST	HMP2_J00827_M_ST_T0_B0_0120_ZN9YTFN-1012_C8GAAANXX	Original	bin.7	k__Bacteria (UID203)	5449	104	58	77	27	0	0	0	0	38.24	0	0
ihmp_ST	HMP2_J00827_M_ST_T0_B0_0120_ZN9YTFN-1012_C8GAAANXX	Original	bin.44	k__Bacteria (UID203)	5449	104	58	79	25	0	0	0	0	36.21	0	0
ihmp_ST	HMP2_J00827_M_ST_T0_B0_0120_ZN9YTFN-1012_C8GAAANXX	Original	bin.52	f__Lachnospiraceae (UID1255)	90	354	174	227	127	0	0	0	0	35.95	0	0
ihmp_ST	HMP2_J00827_M_ST_T0_B0_0120_ZN9YTFN-1012_C8GAAANXX	Original	bin.47	k__Bacteria (UID203)	5449	103	57	73	30	0	0	0	0	35.73	0	0
ihmp_ST	HMP2_J00827_M_ST_T0_B0_0120_ZN9YTFN-1012_C8GAAANXX	Original	bin.41	o__Clostridiales (UID1212)	172	263	149	193	70	0	0	0	0	28.39	0	0
ihmp_ST	HMP2_J00827_M_ST_T0_B0_0120_ZN9YTFN-1012_C8GAAANXX	Original	bin.20	f__Bifidobacteriaceae (UID1458)	77	464	220	351	113	0	0	0	0	28.07	0	0
ihmp_ST	HMP2_J00827_M_ST_T0_B0_0120_ZN9YTFN-1012_C8GAAANXX	Original	bin.43	k__Bacteria (UID203)	5449	104	58	91	13	0	0	0	0	18.97	0	0
ihmp_ST	HMP2_J00827_M_ST_T0_B0_0120_ZN9YTFN-1012_C8GAAANXX	Original	bin.48	k__Bacteria (UID203)	5449	103	57	88	15	0	0	0	0	18.58	0	0
ihmp_ST	HMP2_J00827_M_ST_T0_B0_0120_ZN9YTFN-1012_C8GAAANXX	Original	bin.46	k__Bacteria (UID203)	5449	104	58	97	5	2	0	0	0	12.07	3.45	0
ihmp_ST	HMP2_J00827_M_ST_T0_B0_0120_ZN9YTFN-1012_C8GAAANXX	Original	bin.6	k__Bacteria (UID203)	5449	104	58	97	7	0	0	0	0	11.21	0	0
ihmp_ST	HMP2_J00827_M_ST_T0_B0_0120_ZN9YTFN-1012_C8GAAANXX	Original	bin.45	p__Bacteroidetes (UID2605)	350	314	208	272	42	0	0	0	0	8.65	0	0
ihmp_ST	HMP2_J00827_M_ST_T0_B0_0120_ZN9YTFN-1012_C8GAAANXX	Original	bin.3	root (UID1)	5656	56	24	54	1	1	0	0	0	8.33	4.17	100
ihmp_ST	HMP2_J00827_M_ST_T0_B0_0120_ZN9YTFN-1012_C8GAAANXX	Original	bin.4	k__Bacteria (UID203)	5449	104	58	98	6	0	0	0	0	6.9	0	0
ihmp_ST	HMP2_J00827_M_ST_T0_B0_0120_ZN9YTFN-1012_C8GAAANXX	Original	bin.1	k__Bacteria (UID203)	5449	104	58	100	4	0	0	0	0	6.9	0	0
ihmp_ST	HMP2_J00827_M_ST_T0_B0_0120_ZN9YTFN-1012_C8GAAANXX	Original	bin.16	root (UID1)	5656	56	24	55	1	0	0	0	0	1.04	0	0
ihmp_ST	HMP2_J00827_M_ST_T0_B0_0120_ZN9YTFN-1012_C8GAAANXX	Original	bin.36	root (UID1)	5656	56	24	56	0	0	0	0	0	0	0	0
ihmp_ST	HMP2_J00827_M_ST_T0_B0_0120_ZN9YTFN-1012_C8GAAANXX	Original	bin.35	root (UID1)	5656	56	24	56	0	0	0	0	0	0	0	0
ihmp_ST	HMP2_J00827_M_ST_T0_B0_0120_ZN9YTFN-1012_C8GAAANXX	Original	bin.27	root (UID1)	5656	56	24	56	0	0	0	0	0	0	0	0
ihmp_ST	HMP2_J00827_M_ST_T0_B0_0120_ZN9YTFN-1012_C8GAAANXX	Original	bin.26	root (UID1)	5656	56	24	56	0	0	0	0	0	0	0	0
ihmp_ST	HMP2_J00827_M_ST_T0_B0_0120_ZN9YTFN-1012_C8GAAANXX	Original	bin.22	root (UID1)	5656	56	24	56	0	0	0	0	0	0	0	0
ihmp_ST	HMP2_J00827_M_ST_T0_B0_0120_ZN9YTFN-1012_C8GAAANXX	Original	bin.21	root (UID1)	5656	56	24	56	0	0	0	0	0	0	0	0
ihmp_ST	HMP2_J00827_M_ST_T0_B0_0120_ZN9YTFN-1012_C8GAAANXX	Original	bin.13	root (UID1)	5656	56	24	56	0	0	0	0	0	0	0	0
ihmp_ST	HMP2_J00852_M_ST_T0_B0_0120_ZL9BTWF-05_HA986ADXX	Original	bin.10	p__Bacteroidetes (UID2605)	350	314	208	4	307	3	0	0	0	98.08	0.98	33.33
ihmp_ST	HMP2_J00852_M_ST_T0_B0_0120_ZL9BTWF-05_HA986ADXX	Original	bin.23	o__Clostridiales (UID1212)	172	263	149	4	259	0	0	0	0	97.99	0	0
ihmp_ST	HMP2_J00852_M_ST_T0_B0_0120_ZL9BTWF-05_HA986ADXX	Original	bin.6	k__Bacteria (UID2982)	88	229	147	3	226	0	0	0	0	97.96	0	0
ihmp_ST	HMP2_J00852_M_ST_T0_B0_0120_ZL9BTWF-05_HA986ADXX	Original	bin.2	o__Clostridiales (UID1212)	172	263	149	7	253	3	0	0	0	96.98	1.68	0
ihmp_ST	HMP2_J00852_M_ST_T0_B0_0120_ZL9BTWF-05_HA986ADXX	Original	bin.14	o__Bacteroidales (UID2621)	198	427	260	23	404	0	0	0	0	96.5	0	0
ihmp_ST	HMP2_J00852_M_ST_T0_B0_0120_ZL9BTWF-05_HA986ADXX	Original	bin.21	o__Clostridiales (UID1212)	172	263	149	13	250	0	0	0	0	95.93	0	0
ihmp_ST	HMP2_J00852_M_ST_T0_B0_0120_ZL9BTWF-05_HA986ADXX	Original	bin.16	o__Selenomonadales (UID1024)	64	334	167	25	305	4	0	0	0	89.8	1.5	0
ihmp_ST	HMP2_J00852_M_ST_T0_B0_0120_ZL9BTWF-05_HA986ADXX	Original	bin.4	g__Bacteroides (UID2691)	33	839	309	138	538	156	6	1	0	87.35	21.49	57.78
ihmp_ST	HMP2_J00852_M_ST_T0_B0_0120_ZL9BTWF-05_HA986ADXX	Original	bin.27	f__Lachnospiraceae (UID1286)	57	420	207	99	316	5	0	0	0	83.24	1.18	0
ihmp_ST	HMP2_J00852_M_ST_T0_B0_0120_ZL9BTWF-05_HA986ADXX	Original	bin.1	p__Bacteroidetes (UID2605)	350	314	208	96	211	7	0	0	0	79.64	3.12	71.43
ihmp_ST	HMP2_J00852_M_ST_T0_B0_0120_ZL9BTWF-05_HA986ADXX	Original	bin.24	k__Bacteria (UID203)	5449	104	58	53	50	1	0	0	0	78.45	1.72	100
ihmp_ST	HMP2_J00852_M_ST_T0_B0_0120_ZL9BTWF-05_HA986ADXX	Original	bin.20	o__Clostridiales (UID1212)	172	261	147	60	201	0	0	0	0	78.3	0	0
ihmp_ST	HMP2_J00852_M_ST_T0_B0_0120_ZL9BTWF-05_HA986ADXX	Original	bin.7	o__Bacteroidales (UID2621)	198	427	260	175	250	2	0	0	0	64.99	0.77	0
ihmp_ST	HMP2_J00852_M_ST_T0_B0_0120_ZL9BTWF-05_HA986ADXX	Original	bin.5	o__Clostridiales (UID1226)	155	278	158	97	181	0	0	0	0	64.61	0	0
ihmp_ST	HMP2_J00852_M_ST_T0_B0_0120_ZL9BTWF-05_HA986ADXX	Original	bin.30	k__Bacteria (UID203)	5449	104	58	63	41	0	0	0	0	63.79	0	0
ihmp_ST	HMP2_J00852_M_ST_T0_B0_0120_ZL9BTWF-05_HA986ADXX	Original	bin.9	k__Bacteria (UID203)	5449	104	58	59	42	3	0	0	0	62.07	5.17	0
ihmp_ST	HMP2_J00852_M_ST_T0_B0_0120_ZL9BTWF-05_HA986ADXX	Original	bin.33	k__Bacteria (UID203)	5449	103	58	61	39	3	0	0	0	60.52	3.45	100
ihmp_ST	HMP2_J00852_M_ST_T0_B0_0120_ZL9BTWF-05_HA986ADXX	Original	bin.32	k__Bacteria (UID203)	5449	104	58	73	31	0	0	0	0	46.55	0	0
ihmp_ST	HMP2_J00852_M_ST_T0_B0_0120_ZL9BTWF-05_HA986ADXX	Original	bin.31	k__Bacteria (UID203)	5449	104	58	76	28	0	0	0	0	39.66	0	0
ihmp_ST	HMP2_J00852_M_ST_T0_B0_0120_ZL9BTWF-05_HA986ADXX	Original	bin.18	k__Bacteria (UID203)	5449	104	58	74	30	0	0	0	0	37.93	0	0
ihmp_ST	HMP2_J00852_M_ST_T0_B0_0120_ZL9BTWF-05_HA986ADXX	Original	bin.3	k__Bacteria (UID203)	5449	104	58	80	24	0	0	0	0	37.07	0	0
ihmp_ST	HMP2_J00852_M_ST_T0_B0_0120_ZL9BTWF-05_HA986ADXX	Original	bin.22	g__Prevotella (UID2724)	55	567	296	333	234	0	0	0	0	33.45	0	0
ihmp_ST	HMP2_J00852_M_ST_T0_B0_0120_ZL9BTWF-05_HA986ADXX	Original	bin.17	k__Bacteria (UID203)	5449	103	58	76	24	3	0	0	0	32.97	3.45	33.33
ihmp_ST	HMP2_J00852_M_ST_T0_B0_0120_ZL9BTWF-05_HA986ADXX	Original	bin.28	o__Clostridiales (UID1226)	155	278	158	210	65	3	0	0	0	22.93	0.06	0
ihmp_ST	HMP2_J00852_M_ST_T0_B0_0120_ZL9BTWF-05_HA986ADXX	Original	bin.19	k__Bacteria (UID203)	5449	104	58	94	8	2	0	0	0	13.79	1.72	0
ihmp_ST	HMP2_J00852_M_ST_T0_B0_0120_ZL9BTWF-05_HA986ADXX	Original	bin.11	k__Bacteria (UID203)	5449	102	56	97	5	0	0	0	0	7.14	0	0
ihmp_ST	HMP2_J00852_M_ST_T0_B0_0120_ZL9BTWF-05_HA986ADXX	Original	bin.25	root (UID1)	5656	56	24	55	1	0	0	0	0	4.17	0	0
ihmp_ST	HMP2_J00852_M_ST_T0_B0_0120_ZL9BTWF-05_HA986ADXX	Original	bin.13	root (UID1)	5656	56	24	55	1	0	0	0	0	4.17	0	0
ihmp_ST	HMP2_J00852_M_ST_T0_B0_0120_ZL9BTWF-05_HA986ADXX	Original	bin.8	root (UID1)	5656	56	24	56	0	0	0	0	0	0	0	0
ihmp_ST	HMP2_J00852_M_ST_T0_B0_0120_ZL9BTWF-05_HA986ADXX	Original	bin.34	root (UID1)	5656	56	24	56	0	0	0	0	0	0	0	0
ihmp_ST	HMP2_J00852_M_ST_T0_B0_0120_ZL9BTWF-05_HA986ADXX	Original	bin.29	root (UID1)	5656	56	24	56	0	0	0	0	0	0	0	0
ihmp_ST	HMP2_J00852_M_ST_T0_B0_0120_ZL9BTWF-05_HA986ADXX	Original	bin.26	root (UID1)	5656	56	24	56	0	0	0	0	0	0	0	0
ihmp_ST	HMP2_J00852_M_ST_T0_B0_0120_ZL9BTWF-05_HA986ADXX	Original	bin.15	root (UID1)	5656	56	24	56	0	0	0	0	0	0	0	0
ihmp_ST	HMP2_J00852_M_ST_T0_B0_0120_ZL9BTWF-05_HA986ADXX	Original	bin.12	root (UID1)	5656	56	24	56	0	0	0	0	0	0	0	0
ihmp_ST	HMP2_J00857_M_ST_T0_B0_0120_ZKVR426-02_C8GAAANXX	Original	bin.7	f__Lachnospiraceae (UID1286)	57	420	207	15	404	1	0	0	0	98.55	0.48	100
ihmp_ST	HMP2_J00857_M_ST_T0_B0_0120_ZKVR426-02_C8GAAANXX	Original	bin.93	o__Bacteroidales (UID2621)	198	427	260	48	376	3	0	0	0	97.55	0.64	0
ihmp_ST	HMP2_J00857_M_ST_T0_B0_0120_ZKVR426-02_C8GAAANXX	Original	bin.22	o__Clostridiales (UID1212)	172	263	149	4	257	2	0	0	0	97.32	1.34	0
ihmp_ST	HMP2_J00857_M_ST_T0_B0_0120_ZKVR426-02_C8GAAANXX	Original	bin.14	o__Bacteroidales (UID2617)	213	406	265	12	391	3	0	0	0	96.77	1.13	0
ihmp_ST	HMP2_J00857_M_ST_T0_B0_0120_ZKVR426-02_C8GAAANXX	Original	bin.42	p__Bacteroidetes (UID2605)	350	314	208	9	303	2	0	0	0	96.63	0.96	0
ihmp_ST	HMP2_J00857_M_ST_T0_B0_0120_ZKVR426-02_C8GAAANXX	Original	bin.43	o__Clostridiales (UID1226)	155	278	158	21	251	6	0	0	0	96.28	0.95	0
ihmp_ST	HMP2_J00857_M_ST_T0_B0_0120_ZKVR426-02_C8GAAANXX	Original	bin.95	o__Clostridiales (UID1212)	172	263	149	9	251	3	0	0	0	96.24	1.23	0
ihmp_ST	HMP2_J00857_M_ST_T0_B0_0120_ZKVR426-02_C8GAAANXX	Original	bin.99	p__Bacteroidetes (UID2605)	350	314	208	50	259	5	0	0	0	96.11	2.4	0
ihmp_ST	HMP2_J00857_M_ST_T0_B0_0120_ZKVR426-02_C8GAAANXX	Original	bin.28	k__Bacteria (UID2982)	88	229	147	8	221	0	0	0	0	95.58	0	0
ihmp_ST	HMP2_J00857_M_ST_T0_B0_0120_ZKVR426-02_C8GAAANXX	Original	bin.94	o__Clostridiales (UID1212)	172	263	149	10	251	2	0	0	0	95.3	0.67	0
ihmp_ST	HMP2_J00857_M_ST_T0_B0_0120_ZKVR426-02_C8GAAANXX	Original	bin.91	p__Bacteroidetes (UID2605)	350	314	208	49	238	24	3	0	0	95.09	11.3	42.42
ihmp_ST	HMP2_J00857_M_ST_T0_B0_0120_ZKVR426-02_C8GAAANXX	Original	bin.2	o__Clostridiales (UID1212)	172	263	149	14	245	4	0	0	0	94.94	2.18	50
ihmp_ST	HMP2_J00857_M_ST_T0_B0_0120_ZKVR426-02_C8GAAANXX	Original	bin.48	f__Lachnospiraceae (UID1286)	57	420	207	45	368	7	0	0	0	94.93	1.77	28.57
ihmp_ST	HMP2_J00857_M_ST_T0_B0_0120_ZKVR426-02_C8GAAANXX	Original	bin.47	o__Clostridiales (UID1212)	172	261	147	47	212	2	0	0	0	94.51	1.02	100
ihmp_ST	HMP2_J00857_M_ST_T0_B0_0120_ZKVR426-02_C8GAAANXX	Original	bin.27	o__Clostridiales (UID1120)	304	250	143	8	239	3	0	0	0	94.41	1.17	0
ihmp_ST	HMP2_J00857_M_ST_T0_B0_0120_ZKVR426-02_C8GAAANXX	Original	bin.34	f__Lachnospiraceae (UID1286)	57	420	207	60	344	14	2	0	0	94.11	6.36	25
ihmp_ST	HMP2_J00857_M_ST_T0_B0_0120_ZKVR426-02_C8GAAANXX	Original	bin.11	o__Bacteroidales (UID2617)	213	406	265	20	380	6	0	0	0	93.9	1.6	16.67
ihmp_ST	HMP2_J00857_M_ST_T0_B0_0120_ZKVR426-02_C8GAAANXX	Original	bin.82	o__Bacteroidales (UID2621)	198	427	260	27	383	17	0	0	0	93.67	3.85	11.76
ihmp_ST	HMP2_J00857_M_ST_T0_B0_0120_ZKVR426-02_C8GAAANXX	Original	bin.74	k__Bacteria (UID2565)	2921	152	93	8	143	1	0	0	0	93.55	0.1	0
ihmp_ST	HMP2_J00857_M_ST_T0_B0_0120_ZKVR426-02_C8GAAANXX	Original	bin.6	o__Clostridiales (UID1212)	172	263	149	18	243	2	0	0	0	92.89	0.89	100
ihmp_ST	HMP2_J00857_M_ST_T0_B0_0120_ZKVR426-02_C8GAAANXX	Original	bin.44	o__Clostridiales (UID1212)	172	263	149	18	244	1	0	0	0	92.87	0.67	100
ihmp_ST	HMP2_J00857_M_ST_T0_B0_0120_ZKVR426-02_C8GAAANXX	Original	bin.18	o__Bacteroidales (UID2654)	163	485	265	30	429	26	0	0	0	92.32	6.92	26.92
ihmp_ST	HMP2_J00857_M_ST_T0_B0_0120_ZKVR426-02_C8GAAANXX	Original	bin.32	o__Clostridiales (UID1212)	172	263	149	32	229	2	0	0	0	90.28	1.34	50
ihmp_ST	HMP2_J00857_M_ST_T0_B0_0120_ZKVR426-02_C8GAAANXX	Original	bin.35	p__Actinobacteria (UID2112)	31	211	124	23	187	1	0	0	0	89.74	0.81	0
ihmp_ST	HMP2_J00857_M_ST_T0_B0_0120_ZKVR426-02_C8GAAANXX	Original	bin.83	p__Bacteroidetes (UID2605)	350	314	208	48	264	2	0	0	0	89.46	0.58	100
ihmp_ST	HMP2_J00857_M_ST_T0_B0_0120_ZKVR426-02_C8GAAANXX	Original	bin.45	k__Bacteria (UID1453)	901	171	117	15	155	1	0	0	0	88.03	0.28	0
ihmp_ST	HMP2_J00857_M_ST_T0_B0_0120_ZKVR426-02_C8GAAANXX	Original	bin.103	p__Bacteroidetes (UID2605)	350	314	208	48	263	3	0	0	0	87.79	1.44	33.33
ihmp_ST	HMP2_J00857_M_ST_T0_B0_0120_ZKVR426-02_C8GAAANXX	Original	bin.102	o__Clostridiales (UID1226)	155	278	158	51	223	4	0	0	0	87.34	2.06	50
ihmp_ST	HMP2_J00857_M_ST_T0_B0_0120_ZKVR426-02_C8GAAANXX	Original	bin.13	o__Clostridiales (UID1212)	172	263	149	48	209	6	0	0	0	87.3	1.68	33.33
ihmp_ST	HMP2_J00857_M_ST_T0_B0_0120_ZKVR426-02_C8GAAANXX	Original	bin.101	o__Clostridiales (UID1226)	155	278	158	70	206	2	0	0	0	87.01	1.27	0
ihmp_ST	HMP2_J00857_M_ST_T0_B0_0120_ZKVR426-02_C8GAAANXX	Original	bin.84	o__Clostridiales (UID1212)	172	260	146	50	209	1	0	0	0	86.48	0.68	0
ihmp_ST	HMP2_J00857_M_ST_T0_B0_0120_ZKVR426-02_C8GAAANXX	Original	bin.55	o__Clostridiales (UID1212)	172	261	147	64	191	6	0	0	0	85.95	3.4	33.33
ihmp_ST	HMP2_J00857_M_ST_T0_B0_0120_ZKVR426-02_C8GAAANXX	Original	bin.85	p__Bacteroidetes (UID2605)	350	314	208	86	228	0	0	0	0	85.88	0	0
ihmp_ST	HMP2_J00857_M_ST_T0_B0_0120_ZKVR426-02_C8GAAANXX	Original	bin.96	o__Clostridiales (UID1212)	172	263	149	35	227	1	0	0	0	84.9	0.67	0
ihmp_ST	HMP2_J00857_M_ST_T0_B0_0120_ZKVR426-02_C8GAAANXX	Original	bin.78	o__Clostridiales (UID1212)	172	263	149	68	186	9	0	0	0	84.89	3.02	55.56
ihmp_ST	HMP2_J00857_M_ST_T0_B0_0120_ZKVR426-02_C8GAAANXX	Original	bin.15	p__Proteobacteria (UID3887)	1487	255	158	31	223	1	0	0	0	84.81	0.11	0
ihmp_ST	HMP2_J00857_M_ST_T0_B0_0120_ZKVR426-02_C8GAAANXX	Original	bin.75	o__Clostridiales (UID1212)	172	261	148	54	202	5	0	0	0	84.36	2.3	20
ihmp_ST	HMP2_J00857_M_ST_T0_B0_0120_ZKVR426-02_C8GAAANXX	Original	bin.70	k__Bacteria (UID1453)	901	171	117	34	135	2	0	0	0	81.2	1.71	0
ihmp_ST	HMP2_J00857_M_ST_T0_B0_0120_ZKVR426-02_C8GAAANXX	Original	bin.92	k__Bacteria (UID203)	5449	103	58	47	12	43	1	0	0	79.8	68.1	47.83
ihmp_ST	HMP2_J00857_M_ST_T0_B0_0120_ZKVR426-02_C8GAAANXX	Original	bin.100	f__Lachnospiraceae (UID1286)	57	420	207	110	284	26	0	0	0	78.06	6.2	7.69
ihmp_ST	HMP2_J00857_M_ST_T0_B0_0120_ZKVR426-02_C8GAAANXX	Original	bin.21	k__Bacteria (UID2372)	131	177	106	35	142	0	0	0	0	76.69	0	0
ihmp_ST	HMP2_J00857_M_ST_T0_B0_0120_ZKVR426-02_C8GAAANXX	Original	bin.50	o__Clostridiales (UID1212)	172	261	147	93	168	0	0	0	0	73.86	0	0
ihmp_ST	HMP2_J00857_M_ST_T0_B0_0120_ZKVR426-02_C8GAAANXX	Original	bin.76	o__Clostridiales (UID1212)	172	263	149	107	155	1	0	0	0	70.9	0.67	0
ihmp_ST	HMP2_J00857_M_ST_T0_B0_0120_ZKVR426-02_C8GAAANXX	Original	bin.77	f__Lachnospiraceae (UID1256)	33	333	171	89	200	42	2	0	0	69.49	18.18	2.08
ihmp_ST	HMP2_J00857_M_ST_T0_B0_0120_ZKVR426-02_C8GAAANXX	Original	bin.10	k__Bacteria (UID203)	5449	104	58	58	46	0	0	0	0	68.97	0	0
ihmp_ST	HMP2_J00857_M_ST_T0_B0_0120_ZKVR426-02_C8GAAANXX	Original	bin.51	o__Clostridiales (UID1212)	172	263	149	84	81	76	19	3	0	68.91	50.08	2.65
ihmp_ST	HMP2_J00857_M_ST_T0_B0_0120_ZKVR426-02_C8GAAANXX	Original	bin.62	p__Actinobacteria (UID2112)	31	211	124	73	138	0	0	0	0	66.08	0	0
ihmp_ST	HMP2_J00857_M_ST_T0_B0_0120_ZKVR426-02_C8GAAANXX	Original	bin.17	k__Bacteria (UID203)	5449	103	57	58	43	2	0	0	0	65.79	2.63	50
ihmp_ST	HMP2_J00857_M_ST_T0_B0_0120_ZKVR426-02_C8GAAANXX	Original	bin.46	k__Bacteria (UID203)	5449	104	58	62	39	3	0	0	0	65.52	5.17	0
ihmp_ST	HMP2_J00857_M_ST_T0_B0_0120_ZKVR426-02_C8GAAANXX	Original	bin.104	o__Clostridiales (UID1212)	172	263	149	112	147	4	0	0	0	63.43	2.01	25
ihmp_ST	HMP2_J00857_M_ST_T0_B0_0120_ZKVR426-02_C8GAAANXX	Original	bin.49	k__Bacteria (UID203)	5449	103	57	62	40	1	0	0	0	63.16	1.75	0
ihmp_ST	HMP2_J00857_M_ST_T0_B0_0120_ZKVR426-02_C8GAAANXX	Original	bin.36	k__Bacteria (UID203)	5449	103	57	66	37	0	0	0	0	56.14	0	0
ihmp_ST	HMP2_J00857_M_ST_T0_B0_0120_ZKVR426-02_C8GAAANXX	Original	bin.105	k__Bacteria (UID203)	5449	104	58	64	36	4	0	0	0	55.5	3.79	0
ihmp_ST	HMP2_J00857_M_ST_T0_B0_0120_ZKVR426-02_C8GAAANXX	Original	bin.71	root (UID1)	5656	56	24	42	1	8	5	0	0	54.63	71.3	91.3
ihmp_ST	HMP2_J00857_M_ST_T0_B0_0120_ZKVR426-02_C8GAAANXX	Original	bin.67	o__Clostridiales (UID1212)	172	263	149	106	157	0	0	0	0	51.68	0	0
ihmp_ST	HMP2_J00857_M_ST_T0_B0_0120_ZKVR426-02_C8GAAANXX	Original	bin.52	f__Bifidobacteriaceae (UID1462)	65	476	217	203	273	0	0	0	0	51.38	0	0
ihmp_ST	HMP2_J00857_M_ST_T0_B0_0120_ZKVR426-02_C8GAAANXX	Original	bin.66	k__Bacteria (UID203)	5449	103	57	72	31	0	0	0	0	50.88	0	0
ihmp_ST	HMP2_J00857_M_ST_T0_B0_0120_ZKVR426-02_C8GAAANXX	Original	bin.26	k__Bacteria (UID203)	5449	103	57	69	34	0	0	0	0	49.3	0	0
ihmp_ST	HMP2_J00857_M_ST_T0_B0_0120_ZKVR426-02_C8GAAANXX	Original	bin.109	k__Bacteria (UID2982)	88	230	148	113	117	0	0	0	0	46.98	0	0
ihmp_ST	HMP2_J00857_M_ST_T0_B0_0120_ZKVR426-02_C8GAAANXX	Original	bin.61	o__Clostridiales (UID1212)	172	263	149	135	128	0	0	0	0	45.4	0	0
ihmp_ST	HMP2_J00857_M_ST_T0_B0_0120_ZKVR426-02_C8GAAANXX	Original	bin.72	k__Bacteria (UID203)	5449	103	57	75	28	0	0	0	0	44.74	0	0
ihmp_ST	HMP2_J00857_M_ST_T0_B0_0120_ZKVR426-02_C8GAAANXX	Original	bin.86	k__Bacteria (UID203)	5449	103	57	69	33	1	0	0	0	44.66	1.75	100
ihmp_ST	HMP2_J00857_M_ST_T0_B0_0120_ZKVR426-02_C8GAAANXX	Original	bin.31	f__Bifidobacteriaceae (UID1462)	65	476	217	310	166	0	0	0	0	44.24	0	0
ihmp_ST	HMP2_J00857_M_ST_T0_B0_0120_ZKVR426-02_C8GAAANXX	Original	bin.65	k__Bacteria (UID203)	5449	104	58	71	31	2	0	0	0	43.89	1.72	0
ihmp_ST	HMP2_J00857_M_ST_T0_B0_0120_ZKVR426-02_C8GAAANXX	Original	bin.68	k__Bacteria (UID203)	5449	104	58	75	29	0	0	0	0	42.59	0	0
ihmp_ST	HMP2_J00857_M_ST_T0_B0_0120_ZKVR426-02_C8GAAANXX	Original	bin.80	k__Bacteria (UID203)	5449	104	58	74	29	1	0	0	0	39.97	1.72	0
ihmp_ST	HMP2_J00857_M_ST_T0_B0_0120_ZKVR426-02_C8GAAANXX	Original	bin.19	k__Bacteria (UID203)	5449	104	58	77	26	1	0	0	0	38.79	1.72	0
ihmp_ST	HMP2_J00857_M_ST_T0_B0_0120_ZKVR426-02_C8GAAANXX	Original	bin.4	k__Bacteria (UID203)	5449	103	57	71	32	0	0	0	0	37.8	0	0
ihmp_ST	HMP2_J00857_M_ST_T0_B0_0120_ZKVR426-02_C8GAAANXX	Original	bin.59	k__Bacteria (UID203)	5449	102	56	78	24	0	0	0	0	35.71	0	0
ihmp_ST	HMP2_J00857_M_ST_T0_B0_0120_ZKVR426-02_C8GAAANXX	Original	bin.5	o__Clostridiales (UID1212)	172	263	149	152	110	1	0	0	0	32.21	0.67	0
ihmp_ST	HMP2_J00857_M_ST_T0_B0_0120_ZKVR426-02_C8GAAANXX	Original	bin.57	k__Bacteria (UID203)	5449	104	58	85	19	0	0	0	0	31.03	0	0
ihmp_ST	HMP2_J00857_M_ST_T0_B0_0120_ZKVR426-02_C8GAAANXX	Original	bin.39	k__Bacteria (UID203)	5449	104	58	85	19	0	0	0	0	31.03	0	0
ihmp_ST	HMP2_J00857_M_ST_T0_B0_0120_ZKVR426-02_C8GAAANXX	Original	bin.24	k__Bacteria (UID203)	5449	104	58	82	21	1	0	0	0	30.52	1.72	0
ihmp_ST	HMP2_J00857_M_ST_T0_B0_0120_ZKVR426-02_C8GAAANXX	Original	bin.54	o__Clostridiales (UID1212)	172	263	149	155	106	2	0	0	0	30.2	0.08	100
ihmp_ST	HMP2_J00857_M_ST_T0_B0_0120_ZKVR426-02_C8GAAANXX	Original	bin.79	o__Clostridiales (UID1212)	172	263	149	175	87	1	0	0	0	29.66	0.34	0
ihmp_ST	HMP2_J00857_M_ST_T0_B0_0120_ZKVR426-02_C8GAAANXX	Original	bin.106	k__Bacteria (UID203)	5449	103	57	83	20	0	0	0	0	26.32	0	0
ihmp_ST	HMP2_J00857_M_ST_T0_B0_0120_ZKVR426-02_C8GAAANXX	Original	bin.87	k__Bacteria (UID203)	5449	102	56	92	8	2	0	0	0	17.86	3.57	50
ihmp_ST	HMP2_J00857_M_ST_T0_B0_0120_ZKVR426-02_C8GAAANXX	Original	bin.33	k__Bacteria (UID203)	5449	104	58	95	9	0	0	0	0	15.52	0	0
ihmp_ST	HMP2_J00857_M_ST_T0_B0_0120_ZKVR426-02_C8GAAANXX	Original	bin.8	k__Bacteria (UID203)	5449	104	58	88	16	0	0	0	0	15.49	0	0
ihmp_ST	HMP2_J00857_M_ST_T0_B0_0120_ZKVR426-02_C8GAAANXX	Original	bin.3	k__Bacteria (UID203)	5449	102	56	93	9	0	0	0	0	15.18	0	0
ihmp_ST	HMP2_J00857_M_ST_T0_B0_0120_ZKVR426-02_C8GAAANXX	Original	bin.53	k__Bacteria (UID203)	5449	104	58	94	10	0	0	0	0	14.66	0	0
ihmp_ST	HMP2_J00857_M_ST_T0_B0_0120_ZKVR426-02_C8GAAANXX	Original	bin.1	k__Bacteria (UID203)	5449	104	58	94	10	0	0	0	0	13.95	0	0
ihmp_ST	HMP2_J00857_M_ST_T0_B0_0120_ZKVR426-02_C8GAAANXX	Original	bin.81	root (UID1)	5656	56	24	53	3	0	0	0	0	12.5	0	0
ihmp_ST	HMP2_J00857_M_ST_T0_B0_0120_ZKVR426-02_C8GAAANXX	Original	bin.69	k__Bacteria (UID203)	5449	104	58	96	8	0	0	0	0	10.34	0	0
ihmp_ST	HMP2_J00857_M_ST_T0_B0_0120_ZKVR426-02_C8GAAANXX	Original	bin.29	k__Bacteria (UID203)	5449	98	58	92	6	0	0	0	0	8.62	0	0
ihmp_ST	HMP2_J00857_M_ST_T0_B0_0120_ZKVR426-02_C8GAAANXX	Original	bin.90	root (UID1)	5656	56	24	54	2	0	0	0	0	8.33	0	0
ihmp_ST	HMP2_J00857_M_ST_T0_B0_0120_ZKVR426-02_C8GAAANXX	Original	bin.64	k__Bacteria (UID203)	5449	103	58	97	6	0	0	0	0	7.47	0	0
ihmp_ST	HMP2_J00857_M_ST_T0_B0_0120_ZKVR426-02_C8GAAANXX	Original	bin.9	root (UID1)	5656	56	24	55	1	0	0	0	0	4.17	0	0
ihmp_ST	HMP2_J00857_M_ST_T0_B0_0120_ZKVR426-02_C8GAAANXX	Original	bin.88	root (UID1)	5656	56	24	55	1	0	0	0	0	4.17	0	0
ihmp_ST	HMP2_J00857_M_ST_T0_B0_0120_ZKVR426-02_C8GAAANXX	Original	bin.56	root (UID1)	5656	56	24	55	1	0	0	0	0	4.17	0	0
ihmp_ST	HMP2_J00857_M_ST_T0_B0_0120_ZKVR426-02_C8GAAANXX	Original	bin.41	root (UID1)	5656	56	24	55	1	0	0	0	0	4.17	0	0
ihmp_ST	HMP2_J00857_M_ST_T0_B0_0120_ZKVR426-02_C8GAAANXX	Original	bin.38	root (UID1)	5656	56	24	55	1	0	0	0	0	4.17	0	0
ihmp_ST	HMP2_J00857_M_ST_T0_B0_0120_ZKVR426-02_C8GAAANXX	Original	bin.23	root (UID1)	5656	56	24	55	1	0	0	0	0	4.17	0	0
ihmp_ST	HMP2_J00857_M_ST_T0_B0_0120_ZKVR426-02_C8GAAANXX	Original	bin.37	k__Bacteria (UID203)	5449	104	58	102	2	0	0	0	0	3.45	0	0
ihmp_ST	HMP2_J00857_M_ST_T0_B0_0120_ZKVR426-02_C8GAAANXX	Original	bin.98	root (UID1)	5656	56	24	56	0	0	0	0	0	0	0	0
ihmp_ST	HMP2_J00857_M_ST_T0_B0_0120_ZKVR426-02_C8GAAANXX	Original	bin.97	root (UID1)	5656	56	24	56	0	0	0	0	0	0	0	0
ihmp_ST	HMP2_J00857_M_ST_T0_B0_0120_ZKVR426-02_C8GAAANXX	Original	bin.89	root (UID1)	5656	56	24	56	0	0	0	0	0	0	0	0
ihmp_ST	HMP2_J00857_M_ST_T0_B0_0120_ZKVR426-02_C8GAAANXX	Original	bin.73	root (UID1)	5656	56	24	56	0	0	0	0	0	0	0	0
ihmp_ST	HMP2_J00857_M_ST_T0_B0_0120_ZKVR426-02_C8GAAANXX	Original	bin.63	k__Bacteria (UID203)	5449	104	58	104	0	0	0	0	0	0	0	0
ihmp_ST	HMP2_J00857_M_ST_T0_B0_0120_ZKVR426-02_C8GAAANXX	Original	bin.60	root (UID1)	5656	56	24	56	0	0	0	0	0	0	0	0
ihmp_ST	HMP2_J00857_M_ST_T0_B0_0120_ZKVR426-02_C8GAAANXX	Original	bin.58	root (UID1)	5656	56	24	56	0	0	0	0	0	0	0	0
ihmp_ST	HMP2_J00857_M_ST_T0_B0_0120_ZKVR426-02_C8GAAANXX	Original	bin.40	root (UID1)	5656	56	24	56	0	0	0	0	0	0	0	0
ihmp_ST	HMP2_J00857_M_ST_T0_B0_0120_ZKVR426-02_C8GAAANXX	Original	bin.30	root (UID1)	5656	56	24	56	0	0	0	0	0	0	0	0
ihmp_ST	HMP2_J00857_M_ST_T0_B0_0120_ZKVR426-02_C8GAAANXX	Original	bin.25	root (UID1)	5656	56	24	56	0	0	0	0	0	0	0	0
ihmp_ST	HMP2_J00857_M_ST_T0_B0_0120_ZKVR426-02_C8GAAANXX	Original	bin.20	root (UID1)	5656	56	24	56	0	0	0	0	0	0	0	0
ihmp_ST	HMP2_J00857_M_ST_T0_B0_0120_ZKVR426-02_C8GAAANXX	Original	bin.16	root (UID1)	5656	56	24	56	0	0	0	0	0	0	0	0
ihmp_ST	HMP2_J00857_M_ST_T0_B0_0120_ZKVR426-02_C8GAAANXX	Original	bin.12	root (UID1)	5656	56	24	56	0	0	0	0	0	0	0	0
ihmp_ST	HMP2_J00857_M_ST_T0_B0_0120_ZKVR426-02_C8GAAANXX	Original	bin.108	root (UID1)	5656	56	24	56	0	0	0	0	0	0	0	0
ihmp_ST	HMP2_J00857_M_ST_T0_B0_0120_ZKVR426-02_C8GAAANXX	Original	bin.107	root (UID1)	5656	56	24	56	0	0	0	0	0	0	0	0
ihmp_NS	HMP2_J16532_M_NS_T0_B0_0120_ZOZOW1T-84bR_HK3LNBGXX	Original	bin.1	root (UID1)	5656	56	24	56	0	0	0	0	0	0	0	0
ihmp_NS	HMP2_J29024_M_NS_T0_B0_0120_ZX52KVK-1032_C8H9PANXX	Original	bin.3	root (UID1)	5656	56	24	56	0	0	0	0	0	0	0	0
ihmp_NS	HMP2_J29024_M_NS_T0_B0_0120_ZX52KVK-1032_C8H9PANXX	Original	bin.2	root (UID1)	5656	56	24	56	0	0	0	0	0	0	0	0
ihmp_NS	HMP2_J29024_M_NS_T0_B0_0120_ZX52KVK-1032_C8H9PANXX	Original	bin.1	root (UID1)	5656	56	24	56	0	0	0	0	0	0	0	0
ihmp_ST	HMP2_J43807_M_ST_T0_B0_0120_ZLZNCLZ-1032_C93B2ANXX	Original	bin.3	p__Bacteroidetes (UID2605)	350	314	208	1	313	0	0	0	0	99.52	0	0
ihmp_ST	HMP2_J43807_M_ST_T0_B0_0120_ZLZNCLZ-1032_C93B2ANXX	Original	bin.10	p__Bacteroidetes (UID2605)	350	314	208	5	308	1	0	0	0	98.08	0.48	0
ihmp_ST	HMP2_J43807_M_ST_T0_B0_0120_ZLZNCLZ-1032_C93B2ANXX	Original	bin.38	o__Bacteroidales (UID2621)	198	427	260	42	383	2	0	0	0	98.06	0.51	0
ihmp_ST	HMP2_J43807_M_ST_T0_B0_0120_ZLZNCLZ-1032_C93B2ANXX	Original	bin.35	o__Bacteroidales (UID2657)	160	492	269	9	483	0	0	0	0	97.58	0	0
ihmp_ST	HMP2_J43807_M_ST_T0_B0_0120_ZLZNCLZ-1032_C93B2ANXX	Original	bin.46	f__Enterobacteriaceae (UID5124)	134	1173	336	50	1121	2	0	0	0	96.99	0.33	0
ihmp_ST	HMP2_J43807_M_ST_T0_B0_0120_ZLZNCLZ-1032_C93B2ANXX	Original	bin.51	o__Clostridiales (UID1212)	172	263	149	8	251	4	0	0	0	95.97	1.9	0
ihmp_ST	HMP2_J43807_M_ST_T0_B0_0120_ZLZNCLZ-1032_C93B2ANXX	Original	bin.28	o__Clostridiales (UID1212)	172	263	149	6	257	0	0	0	0	95.97	0	0
ihmp_ST	HMP2_J43807_M_ST_T0_B0_0120_ZLZNCLZ-1032_C93B2ANXX	Original	bin.47	o__Clostridiales (UID1212)	172	263	149	15	246	2	0	0	0	95.94	1.34	0
ihmp_ST	HMP2_J43807_M_ST_T0_B0_0120_ZLZNCLZ-1032_C93B2ANXX	Original	bin.24	o__Bacteroidales (UID2657)	160	492	269	68	415	9	0	0	0	95.59	1.86	55.56
ihmp_ST	HMP2_J43807_M_ST_T0_B0_0120_ZLZNCLZ-1032_C93B2ANXX	Original	bin.41	o__Clostridiales (UID1212)	172	263	149	8	253	2	0	0	0	95.3	0.27	0
ihmp_ST	HMP2_J43807_M_ST_T0_B0_0120_ZLZNCLZ-1032_C93B2ANXX	Original	bin.49	o__Selenomonadales (UID1024)	64	334	167	11	319	4	0	0	0	95.19	1.5	0
ihmp_ST	HMP2_J43807_M_ST_T0_B0_0120_ZLZNCLZ-1032_C93B2ANXX	Original	bin.50	p__Proteobacteria (UID3887)	1487	256	160	11	245	0	0	0	0	93.75	0	0
ihmp_ST	HMP2_J43807_M_ST_T0_B0_0120_ZLZNCLZ-1032_C93B2ANXX	Original	bin.16	o__Clostridiales (UID1212)	172	263	149	13	249	1	0	0	0	92.62	0.34	100
ihmp_ST	HMP2_J43807_M_ST_T0_B0_0120_ZLZNCLZ-1032_C93B2ANXX	Original	bin.48	f__Lachnospiraceae (UID1286)	57	420	207	52	367	1	0	0	0	92.11	0.05	100
ihmp_ST	HMP2_J43807_M_ST_T0_B0_0120_ZLZNCLZ-1032_C93B2ANXX	Original	bin.34	f__Lachnospiraceae (UID1286)	57	420	207	74	337	9	0	0	0	91.51	2.38	44.44
ihmp_ST	HMP2_J43807_M_ST_T0_B0_0120_ZLZNCLZ-1032_C93B2ANXX	Original	bin.1	c__Deltaproteobacteria (UID3218)	61	284	169	37	245	2	0	0	0	91.26	0.62	0
ihmp_ST	HMP2_J43807_M_ST_T0_B0_0120_ZLZNCLZ-1032_C93B2ANXX	Original	bin.22	o__Clostridiales (UID1212)	172	263	149	26	237	0	0	0	0	89.09	0	0
ihmp_ST	HMP2_J43807_M_ST_T0_B0_0120_ZLZNCLZ-1032_C93B2ANXX	Original	bin.26	o__Bacteroidales (UID2621)	198	427	260	80	347	0	0	0	0	88.57	0	0
ihmp_ST	HMP2_J43807_M_ST_T0_B0_0120_ZLZNCLZ-1032_C93B2ANXX	Original	bin.19	k__Bacteria (UID203)	5449	103	58	32	4	15	52	0	0	87.24	164.69	39.77
ihmp_ST	HMP2_J43807_M_ST_T0_B0_0120_ZLZNCLZ-1032_C93B2ANXX	Original	bin.23	o__Clostridiales (UID1212)	172	263	149	33	230	0	0	0	0	85.97	0	0
ihmp_ST	HMP2_J43807_M_ST_T0_B0_0120_ZLZNCLZ-1032_C93B2ANXX	Original	bin.25	k__Bacteria (UID203)	5449	104	58	47	10	45	2	0	0	83.97	74.48	54.9
ihmp_ST	HMP2_J43807_M_ST_T0_B0_0120_ZLZNCLZ-1032_C93B2ANXX	Original	bin.33	o__Clostridiales (UID1212)	172	261	147	42	213	6	0	0	0	83.34	3.4	33.33
ihmp_ST	HMP2_J43807_M_ST_T0_B0_0120_ZLZNCLZ-1032_C93B2ANXX	Original	bin.27	f__Bifidobacteriaceae (UID1458)	77	464	220	104	356	4	0	0	0	77.64	1.52	50
ihmp_ST	HMP2_J43807_M_ST_T0_B0_0120_ZLZNCLZ-1032_C93B2ANXX	Original	bin.7	o__Clostridiales (UID1212)	172	263	149	71	190	2	0	0	0	77.29	0.45	0
ihmp_ST	HMP2_J43807_M_ST_T0_B0_0120_ZLZNCLZ-1032_C93B2ANXX	Original	bin.12	k__Bacteria (UID203)	5449	102	56	50	52	0	0	0	0	75.24	0	0
ihmp_ST	HMP2_J43807_M_ST_T0_B0_0120_ZLZNCLZ-1032_C93B2ANXX	Original	bin.11	k__Bacteria (UID2569)	434	278	186	100	177	1	0	0	0	69.96	0.54	0
ihmp_ST	HMP2_J43807_M_ST_T0_B0_0120_ZLZNCLZ-1032_C93B2ANXX	Original	bin.31	o__Clostridiales (UID1226)	155	278	158	110	163	5	0	0	0	68.32	1.9	0
ihmp_ST	HMP2_J43807_M_ST_T0_B0_0120_ZLZNCLZ-1032_C93B2ANXX	Original	bin.8	k__Bacteria (UID203)	5449	103	57	60	43	0	0	0	0	67.54	0	0
ihmp_ST	HMP2_J43807_M_ST_T0_B0_0120_ZLZNCLZ-1032_C93B2ANXX	Original	bin.20	o__Bacteroidales (UID2617)	213	406	265	120	286	0	0	0	0	66.04	0	0
ihmp_ST	HMP2_J43807_M_ST_T0_B0_0120_ZLZNCLZ-1032_C93B2ANXX	Original	bin.39	k__Bacteria (UID203)	5449	103	57	64	38	1	0	0	0	59.65	0.88	0
ihmp_ST	HMP2_J43807_M_ST_T0_B0_0120_ZLZNCLZ-1032_C93B2ANXX	Original	bin.9	p__Bacteroidetes (UID2605)	350	314	208	145	168	1	0	0	0	59.38	0.24	100
ihmp_ST	HMP2_J43807_M_ST_T0_B0_0120_ZLZNCLZ-1032_C93B2ANXX	Original	bin.18	k__Bacteria (UID203)	5449	102	56	63	28	9	2	0	0	59.09	21.43	73.33
ihmp_ST	HMP2_J43807_M_ST_T0_B0_0120_ZLZNCLZ-1032_C93B2ANXX	Original	bin.17	o__Clostridiales (UID1212)	172	263	149	100	162	1	0	0	0	56.38	0.67	0
ihmp_ST	HMP2_J43807_M_ST_T0_B0_0120_ZLZNCLZ-1032_C93B2ANXX	Original	bin.45	k__Bacteria (UID203)	5449	104	58	66	32	5	1	0	0	54.31	10.06	25
ihmp_ST	HMP2_J43807_M_ST_T0_B0_0120_ZLZNCLZ-1032_C93B2ANXX	Original	bin.37	o__Clostridiales (UID1212)	172	263	149	174	89	0	0	0	0	38.93	0	0
ihmp_ST	HMP2_J43807_M_ST_T0_B0_0120_ZLZNCLZ-1032_C93B2ANXX	Original	bin.32	k__Bacteria (UID203)	5449	103	57	73	29	0	1	0	0	36.63	3.51	0
ihmp_ST	HMP2_J43807_M_ST_T0_B0_0120_ZLZNCLZ-1032_C93B2ANXX	Original	bin.40	c__Clostridia (UID1118)	387	223	124	144	78	1	0	0	0	35.14	0.81	0
ihmp_ST	HMP2_J43807_M_ST_T0_B0_0120_ZLZNCLZ-1032_C93B2ANXX	Original	bin.13	k__Bacteria (UID203)	5449	104	58	83	21	0	0	0	0	29.31	0	0
ihmp_ST	HMP2_J43807_M_ST_T0_B0_0120_ZLZNCLZ-1032_C93B2ANXX	Original	bin.29	k__Bacteria (UID203)	5449	104	58	87	17	0	0	0	0	24.14	0	0
ihmp_ST	HMP2_J43807_M_ST_T0_B0_0120_ZLZNCLZ-1032_C93B2ANXX	Original	bin.5	k__Bacteria (UID203)	5449	104	58	94	10	0	0	0	0	17.24	0	0
ihmp_ST	HMP2_J43807_M_ST_T0_B0_0120_ZLZNCLZ-1032_C93B2ANXX	Original	bin.42	k__Bacteria (UID203)	5449	103	57	95	8	0	0	0	0	9.82	0	0
ihmp_ST	HMP2_J43807_M_ST_T0_B0_0120_ZLZNCLZ-1032_C93B2ANXX	Original	bin.44	root (UID1)	5656	56	24	54	2	0	0	0	0	8.33	0	0
ihmp_ST	HMP2_J43807_M_ST_T0_B0_0120_ZLZNCLZ-1032_C93B2ANXX	Original	bin.43	k__Bacteria (UID203)	5449	103	57	99	4	0	0	0	0	3.51	0	0
ihmp_ST	HMP2_J43807_M_ST_T0_B0_0120_ZLZNCLZ-1032_C93B2ANXX	Original	bin.6	k__Bacteria (UID203)	5449	104	58	101	3	0	0	0	0	3.45	0	0
ihmp_ST	HMP2_J43807_M_ST_T0_B0_0120_ZLZNCLZ-1032_C93B2ANXX	Original	bin.4	root (UID1)	5656	56	24	56	0	0	0	0	0	0	0	0
ihmp_ST	HMP2_J43807_M_ST_T0_B0_0120_ZLZNCLZ-1032_C93B2ANXX	Original	bin.36	root (UID1)	5656	56	24	56	0	0	0	0	0	0	0	0
ihmp_ST	HMP2_J43807_M_ST_T0_B0_0120_ZLZNCLZ-1032_C93B2ANXX	Original	bin.30	root (UID1)	5656	56	24	56	0	0	0	0	0	0	0	0
ihmp_ST	HMP2_J43807_M_ST_T0_B0_0120_ZLZNCLZ-1032_C93B2ANXX	Original	bin.21	root (UID1)	5656	56	24	56	0	0	0	0	0	0	0	0
ihmp_ST	HMP2_J43807_M_ST_T0_B0_0120_ZLZNCLZ-1032_C93B2ANXX	Original	bin.2	root (UID1)	5656	56	24	56	0	0	0	0	0	0	0	0
ihmp_ST	HMP2_J43807_M_ST_T0_B0_0120_ZLZNCLZ-1032_C93B2ANXX	Original	bin.15	root (UID1)	5656	56	24	56	0	0	0	0	0	0	0	0
ihmp_ST	HMP2_J43807_M_ST_T0_B0_0120_ZLZNCLZ-1032_C93B2ANXX	Original	bin.14	root (UID1)	5656	56	24	56	0	0	0	0	0	0	0	0
camda_bos	SRR3545948	Simonly	bin.1	g__Propionibacterium (UID1709)	27	904	205	9	889	6	0	0	0	97.75	0.94	16.67
camda_bos	SRR3545963	Simonly	bin.1	g__Propionibacterium (UID1709)	27	904	205	177	712	15	0	0	0	74.98	1.68	26.67
camda_bos	SRR3546358	Simonly	bin.1	g__Propionibacterium (UID1709)	27	904	205	10	893	1	0	0	0	97.55	0.03	0
camda_bos	SRR3546380	Simonly	bin.1	g__Propionibacterium (UID1709)	27	904	205	5	898	1	0	0	0	98.87	0.03	0
camda_nyc	SRR1748994	Simonly	bin.3	k__Bacteria (UID203)	5449	103	57	50	53	0	0	0	0	78.95	0	0
camda_nyc	SRR1748994	Simonly	bin.1	k__Bacteria (UID203)	5449	104	58	52	51	1	0	0	0	75.86	1.72	100
camda_nyc	SRR1748994	Simonly	bin.2	root (UID1)	5656	56	24	56	0	0	0	0	0	0	0	0
camda_nyc	SRR1749044	Simonly	bin.2	c__Gammaproteobacteria (UID4445)	228	583	244	20	561	2	0	0	0	99.18	0.27	0
camda_nyc	SRR1749044	Simonly	bin.1	f__Enterobacteriaceae (UID5124)	134	1173	336	23	1137	13	0	0	0	97.81	1.32	30.77
camda_nyc	SRR1749150	Simonly	bin.1	c__Gammaproteobacteria (UID4445)	228	583	244	138	413	32	0	0	0	80.03	5.95	21.88
camda_nyc	SRR1749150	Simonly	bin.3	k__Bacteria (UID203)	5449	104	58	80	24	0	0	0	0	28.37	0	0
camda_nyc	SRR1749150	Simonly	bin.2	root (UID1)	5656	56	24	56	0	0	0	0	0	0	0	0
camda_nyc	SRR1749373	Simonly	bin.1	c__Gammaproteobacteria (UID4445)	228	583	244	23	558	2	0	0	0	97.95	0.27	0
camda_nyc	SRR1749832	Simonly	bin.1	f__Xanthomonadaceae (UID4214)	55	659	290	0	659	0	0	0	0	100	0	0
camda_nyc	SRR1749832	Simonly	bin.2	o__Actinomycetales (UID1663)	488	308	183	1	304	3	0	0	0	99.86	0.53	66.67
camda_nyc	SRR1750033	Simonly	bin.2	f__Moraxellaceae (UID4680)	86	689	365	158	521	10	0	0	0	79.23	1.31	60
camda_nyc	SRR1750033	Simonly	bin.1	f__Xanthomonadaceae (UID4214)	55	659	290	420	227	12	0	0	0	29.02	2.77	83.33
camda_nyc	SRR1750033	Simonly	bin.3	k__Bacteria (UID203)	5449	104	58	98	6	0	0	0	0	8.62	0	0
camda_sac	Sample1A	Simonly	bin.1	k__Bacteria (UID203)	5449	104	58	80	24	0	0	0	0	32.47	0	0
camda_sac	Sample5B	Simonly	bin.2	k__Archaea (UID2)	207	149	107	148	1	0	0	0	0	0.31	0	0
camda_sac	Sample5B	Simonly	bin.1	root (UID1)	5656	56	24	56	0	0	0	0	0	0	0	0
camda_sac	Sample6C	Simonly	bin.3	root (UID1)	5656	56	24	56	0	0	0	0	0	0	0	0
camda_sac	Sample6C	Simonly	bin.2	root (UID1)	5656	56	24	56	0	0	0	0	0	0	0	0
camda_sac	Sample6C	Simonly	bin.1	root (UID1)	5656	56	24	56	0	0	0	0	0	0	0	0
ihmp_ST	HMP2_J00827_M_ST_T0_B0_0120_ZN9YTFN-1012_C8GAAANXX	Simonly	bin.12	o__Clostridiales (UID1212)	172	261	147	0	261	0	0	0	0	100	0	0
ihmp_ST	HMP2_J00827_M_ST_T0_B0_0120_ZN9YTFN-1012_C8GAAANXX	Simonly	bin.4	k__Bacteria (UID2982)	88	229	147	3	226	0	0	0	0	97.96	0	0
ihmp_ST	HMP2_J00827_M_ST_T0_B0_0120_ZN9YTFN-1012_C8GAAANXX	Simonly	bin.5	f__Lachnospiraceae (UID1286)	57	420	207	11	406	3	0	0	0	97.42	1.21	66.67
ihmp_ST	HMP2_J00827_M_ST_T0_B0_0120_ZN9YTFN-1012_C8GAAANXX	Simonly	bin.6	f__Bifidobacteriaceae (UID1462)	65	476	217	37	436	3	0	0	0	89.02	0.4	33.33
ihmp_ST	HMP2_J00827_M_ST_T0_B0_0120_ZN9YTFN-1012_C8GAAANXX	Simonly	bin.11	f__Lachnospiraceae (UID1286)	57	420	207	89	328	3	0	0	0	86.89	1.21	0
ihmp_ST	HMP2_J00827_M_ST_T0_B0_0120_ZN9YTFN-1012_C8GAAANXX	Simonly	bin.9	k__Bacteria (UID203)	5449	103	58	40	40	23	0	0	0	86.36	39.66	26.09
ihmp_ST	HMP2_J00827_M_ST_T0_B0_0120_ZN9YTFN-1012_C8GAAANXX	Simonly	bin.1	f__Bifidobacteriaceae (UID1458)	77	464	220	78	385	1	0	0	0	79.73	0.23	100
ihmp_ST	HMP2_J00827_M_ST_T0_B0_0120_ZN9YTFN-1012_C8GAAANXX	Simonly	bin.7	p__Bacteroidetes (UID2605)	350	314	208	51	263	0	0	0	0	79.09	0	0
ihmp_ST	HMP2_J00827_M_ST_T0_B0_0120_ZN9YTFN-1012_C8GAAANXX	Simonly	bin.2	k__Bacteria (UID203)	5449	104	58	57	12	27	8	0	0	72.05	69.83	84.31
ihmp_ST	HMP2_J00827_M_ST_T0_B0_0120_ZN9YTFN-1012_C8GAAANXX	Simonly	bin.8	k__Bacteria (UID203)	5449	104	58	82	22	0	0	0	0	31.9	0	0
ihmp_ST	HMP2_J00827_M_ST_T0_B0_0120_ZN9YTFN-1012_C8GAAANXX	Simonly	bin.10	k__Bacteria (UID203)	5449	103	57	88	15	0	0	0	0	23.84	0	0
ihmp_ST	HMP2_J00827_M_ST_T0_B0_0120_ZN9YTFN-1012_C8GAAANXX	Simonly	bin.3	k__Bacteria (UID203)	5449	103	57	84	19	0	0	0	0	19.94	0	0
ihmp_ST	HMP2_J00827_M_ST_T0_B0_0120_ZN9YTFN-1012_C8GAAANXX	Simonly	bin.14	k__Bacteria (UID203)	5449	104	58	95	9	0	0	0	0	13.79	0	0
ihmp_ST	HMP2_J00827_M_ST_T0_B0_0120_ZN9YTFN-1012_C8GAAANXX	Simonly	bin.15	root (UID1)	5656	56	24	55	1	0	0	0	0	4.17	0	0
ihmp_ST	HMP2_J00827_M_ST_T0_B0_0120_ZN9YTFN-1012_C8GAAANXX	Simonly	bin.13	root (UID1)	5656	56	24	55	1	0	0	0	0	4.17	0	0
ihmp_ST	HMP2_J00852_M_ST_T0_B0_0120_ZL9BTWF-05_HA986ADXX	Simonly	bin.7	o__Bacteroidales (UID2654)	163	485	265	47	436	2	0	0	0	97.89	0.57	50
ihmp_ST	HMP2_J00852_M_ST_T0_B0_0120_ZL9BTWF-05_HA986ADXX	Simonly	bin.4	k__Bacteria (UID2982)	88	229	147	36	192	1	0	0	0	91.04	0.68	0
ihmp_ST	HMP2_J00852_M_ST_T0_B0_0120_ZL9BTWF-05_HA986ADXX	Simonly	bin.6	k__Bacteria (UID203)	5449	104	58	58	46	0	0	0	0	64.11	0	0
ihmp_ST	HMP2_J00852_M_ST_T0_B0_0120_ZL9BTWF-05_HA986ADXX	Simonly	bin.3	k__Bacteria (UID203)	5449	102	56	54	47	1	0	0	0	62.5	0.36	0
ihmp_ST	HMP2_J00852_M_ST_T0_B0_0120_ZL9BTWF-05_HA986ADXX	Simonly	bin.2	k__Bacteria (UID203)	5449	104	58	71	14	19	0	0	0	52.59	31.03	84.21
ihmp_ST	HMP2_J00852_M_ST_T0_B0_0120_ZL9BTWF-05_HA986ADXX	Simonly	bin.1	k__Bacteria (UID203)	5449	104	58	96	8	0	0	0	0	11.21	0	0
ihmp_ST	HMP2_J00852_M_ST_T0_B0_0120_ZL9BTWF-05_HA986ADXX	Simonly	bin.5	root (UID1)	5656	56	24	56	0	0	0	0	0	0	0	0
ihmp_ST	HMP2_J00857_M_ST_T0_B0_0120_ZKVR426-02_C8GAAANXX	Simonly	bin.14	o__Clostridiales (UID1212)	172	261	147	0	261	0	0	0	0	100	0	0
ihmp_ST	HMP2_J00857_M_ST_T0_B0_0120_ZKVR426-02_C8GAAANXX	Simonly	bin.7	o__Clostridiales (UID1212)	172	263	149	1	260	2	0	0	0	99.33	1.34	0
ihmp_ST	HMP2_J00857_M_ST_T0_B0_0120_ZKVR426-02_C8GAAANXX	Simonly	bin.5	o__Clostridiales (UID1212)	172	263	149	4	259	0	0	0	0	97.99	0	0
ihmp_ST	HMP2_J00857_M_ST_T0_B0_0120_ZKVR426-02_C8GAAANXX	Simonly	bin.4	k__Bacteria (UID2982)	88	229	147	3	226	0	0	0	0	97.96	0	0
ihmp_ST	HMP2_J00857_M_ST_T0_B0_0120_ZKVR426-02_C8GAAANXX	Simonly	bin.2	f__Lachnospiraceae (UID1286)	57	420	207	16	404	0	0	0	0	96.38	0	0
ihmp_ST	HMP2_J00857_M_ST_T0_B0_0120_ZKVR426-02_C8GAAANXX	Simonly	bin.23	f__Bifidobacteriaceae (UID1462)	65	476	217	21	454	1	0	0	0	94.26	0.46	100
ihmp_ST	HMP2_J00857_M_ST_T0_B0_0120_ZKVR426-02_C8GAAANXX	Simonly	bin.1	o__Clostridiales (UID1212)	172	260	146	23	236	1	0	0	0	92.02	0.68	0
ihmp_ST	HMP2_J00857_M_ST_T0_B0_0120_ZKVR426-02_C8GAAANXX	Simonly	bin.21	f__Lachnospiraceae (UID1286)	57	420	207	34	385	1	0	0	0	91.29	0.24	0
ihmp_ST	HMP2_J00857_M_ST_T0_B0_0120_ZKVR426-02_C8GAAANXX	Simonly	bin.25	o__Clostridiales (UID1212)	172	263	149	43	217	3	0	0	0	86.85	1.57	0
ihmp_ST	HMP2_J00857_M_ST_T0_B0_0120_ZKVR426-02_C8GAAANXX	Simonly	bin.15	o__Bacteroidales (UID2621)	198	427	260	91	333	3	0	0	0	86.14	0.58	0
ihmp_ST	HMP2_J00857_M_ST_T0_B0_0120_ZKVR426-02_C8GAAANXX	Simonly	bin.27	p__Bacteroidetes (UID2605)	350	314	208	32	282	0	0	0	0	85.58	0	0
ihmp_ST	HMP2_J00857_M_ST_T0_B0_0120_ZKVR426-02_C8GAAANXX	Simonly	bin.10	k__Bacteria (UID203)	5449	104	58	46	10	8	40	0	0	83.26	133.97	69.53
ihmp_ST	HMP2_J00857_M_ST_T0_B0_0120_ZKVR426-02_C8GAAANXX	Simonly	bin.17	o__Clostridiales (UID1212)	172	257	149	75	117	64	1	0	0	81.41	30.97	10.45
ihmp_ST	HMP2_J00857_M_ST_T0_B0_0120_ZKVR426-02_C8GAAANXX	Simonly	bin.9	p__Actinobacteria (UID2112)	31	211	124	77	133	1	0	0	0	73.99	0.81	0
ihmp_ST	HMP2_J00857_M_ST_T0_B0_0120_ZKVR426-02_C8GAAANXX	Simonly	bin.20	k__Bacteria (UID203)	5449	103	58	63	39	1	0	0	0	62.07	1.72	100
ihmp_ST	HMP2_J00857_M_ST_T0_B0_0120_ZKVR426-02_C8GAAANXX	Simonly	bin.16	k__Bacteria (UID203)	5449	104	58	77	27	0	0	0	0	37.93	0	0
ihmp_ST	HMP2_J00857_M_ST_T0_B0_0120_ZKVR426-02_C8GAAANXX	Simonly	bin.19	k__Bacteria (UID203)	5449	104	58	83	21	0	0	0	0	30.17	0	0
ihmp_ST	HMP2_J00857_M_ST_T0_B0_0120_ZKVR426-02_C8GAAANXX	Simonly	bin.13	k__Bacteria (UID203)	5449	104	58	87	15	2	0	0	0	25.34	3.45	50
ihmp_ST	HMP2_J00857_M_ST_T0_B0_0120_ZKVR426-02_C8GAAANXX	Simonly	bin.12	root (UID1)	5656	56	24	54	2	0	0	0	0	8.33	0	0
ihmp_ST	HMP2_J00857_M_ST_T0_B0_0120_ZKVR426-02_C8GAAANXX	Simonly	bin.11	k__Bacteria (UID203)	5449	104	58	100	4	0	0	0	0	6.9	0	0
ihmp_ST	HMP2_J00857_M_ST_T0_B0_0120_ZKVR426-02_C8GAAANXX	Simonly	bin.8	root (UID1)	5656	56	24	55	1	0	0	0	0	4.17	0	0
ihmp_ST	HMP2_J00857_M_ST_T0_B0_0120_ZKVR426-02_C8GAAANXX	Simonly	bin.6	root (UID1)	5656	56	24	55	1	0	0	0	0	4.17	0	0
ihmp_ST	HMP2_J00857_M_ST_T0_B0_0120_ZKVR426-02_C8GAAANXX	Simonly	bin.3	root (UID1)	5656	56	24	56	0	0	0	0	0	0	0	0
ihmp_ST	HMP2_J00857_M_ST_T0_B0_0120_ZKVR426-02_C8GAAANXX	Simonly	bin.26	root (UID1)	5656	56	24	56	0	0	0	0	0	0	0	0
ihmp_ST	HMP2_J00857_M_ST_T0_B0_0120_ZKVR426-02_C8GAAANXX	Simonly	bin.24	root (UID1)	5656	56	24	56	0	0	0	0	0	0	0	0
ihmp_ST	HMP2_J00857_M_ST_T0_B0_0120_ZKVR426-02_C8GAAANXX	Simonly	bin.22	root (UID1)	5656	56	24	56	0	0	0	0	0	0	0	0
ihmp_ST	HMP2_J00857_M_ST_T0_B0_0120_ZKVR426-02_C8GAAANXX	Simonly	bin.18	root (UID1)	5656	56	24	56	0	0	0	0	0	0	0	0
ihmp_NS	HMP2_J05439_M_NS_T0_B0_0120_ZL9BTWF-1013_C934HANXX	Simonly	bin.4	root (UID1)	5656	56	24	56	0	0	0	0	0	0	0	0
ihmp_NS	HMP2_J05439_M_NS_T0_B0_0120_ZL9BTWF-1013_C934HANXX	Simonly	bin.3	root (UID1)	5656	56	24	56	0	0	0	0	0	0	0	0
ihmp_NS	HMP2_J05439_M_NS_T0_B0_0120_ZL9BTWF-1013_C934HANXX	Simonly	bin.2	root (UID1)	5656	56	24	56	0	0	0	0	0	0	0	0
ihmp_NS	HMP2_J05439_M_NS_T0_B0_0120_ZL9BTWF-1013_C934HANXX	Simonly	bin.1	root (UID1)	5656	56	24	56	0	0	0	0	0	0	0	0
ihmp_NS	HMP2_J16532_M_NS_T0_B0_0120_ZOZOW1T-84bR_HK3LNBGXX	Simonly	bin.2	root (UID1)	5656	56	24	56	0	0	0	0	0	0	0	0
ihmp_NS	HMP2_J16532_M_NS_T0_B0_0120_ZOZOW1T-84bR_HK3LNBGXX	Simonly	bin.1	root (UID1)	5656	56	24	56	0	0	0	0	0	0	0	0
ihmp_NS	HMP2_J29024_M_NS_T0_B0_0120_ZX52KVK-1032_C8H9PANXX	Simonly	bin.4	root (UID1)	5656	56	24	56	0	0	0	0	0	0	0	0
ihmp_NS	HMP2_J29024_M_NS_T0_B0_0120_ZX52KVK-1032_C8H9PANXX	Simonly	bin.3	root (UID1)	5656	56	24	56	0	0	0	0	0	0	0	0
ihmp_NS	HMP2_J29024_M_NS_T0_B0_0120_ZX52KVK-1032_C8H9PANXX	Simonly	bin.2	root (UID1)	5656	56	24	56	0	0	0	0	0	0	0	0
ihmp_NS	HMP2_J29024_M_NS_T0_B0_0120_ZX52KVK-1032_C8H9PANXX	Simonly	bin.1	root (UID1)	5656	56	24	56	0	0	0	0	0	0	0	0
ihmp_ST	HMP2_J43807_M_ST_T0_B0_0120_ZLZNCLZ-1032_C93B2ANXX	Simonly	bin.2	o__Clostridiales (UID1212)	172	261	147	0	261	0	0	0	0	100	0	0
ihmp_ST	HMP2_J43807_M_ST_T0_B0_0120_ZLZNCLZ-1032_C93B2ANXX	Simonly	bin.3	f__Lachnospiraceae (UID1286)	57	420	207	12	407	1	0	0	0	98.39	0.12	100
ihmp_ST	HMP2_J43807_M_ST_T0_B0_0120_ZLZNCLZ-1032_C93B2ANXX	Simonly	bin.12	o__Clostridiales (UID1212)	172	263	149	11	249	3	0	0	0	96.75	0.71	33.33
ihmp_ST	HMP2_J43807_M_ST_T0_B0_0120_ZLZNCLZ-1032_C93B2ANXX	Simonly	bin.8	o__Bacteroidales (UID2621)	198	427	260	59	361	7	0	0	0	94.27	1.99	71.43
ihmp_ST	HMP2_J43807_M_ST_T0_B0_0120_ZLZNCLZ-1032_C93B2ANXX	Simonly	bin.7	k__Bacteria (UID203)	5449	104	58	30	8	19	30	17	0	88.09	186.58	51.18
ihmp_ST	HMP2_J43807_M_ST_T0_B0_0120_ZLZNCLZ-1032_C93B2ANXX	Simonly	bin.10	g__Bacteroides (UID2691)	33	839	309	123	592	120	4	0	0	87.34	16.05	28.03
ihmp_ST	HMP2_J43807_M_ST_T0_B0_0120_ZLZNCLZ-1032_C93B2ANXX	Simonly	bin.17	p__Bacteroidetes (UID2605)	350	314	208	34	280	0	0	0	0	84.62	0	0
ihmp_ST	HMP2_J43807_M_ST_T0_B0_0120_ZLZNCLZ-1032_C93B2ANXX	Simonly	bin.13	o__Clostridiales (UID1212)	172	260	146	46	212	2	0	0	0	81.77	0.68	50
ihmp_ST	HMP2_J43807_M_ST_T0_B0_0120_ZLZNCLZ-1032_C93B2ANXX	Simonly	bin.18	f__Enterobacteriaceae (UID5124)	134	1173	336	251	907	15	0	0	0	78.82	0.74	86.67
ihmp_ST	HMP2_J43807_M_ST_T0_B0_0120_ZLZNCLZ-1032_C93B2ANXX	Simonly	bin.9	k__Bacteria (UID203)	5449	104	58	51	50	3	0	0	0	72.41	5.17	33.33
ihmp_ST	HMP2_J43807_M_ST_T0_B0_0120_ZLZNCLZ-1032_C93B2ANXX	Simonly	bin.11	k__Bacteria (UID203)	5449	104	58	56	48	0	0	0	0	70.69	0	0
ihmp_ST	HMP2_J43807_M_ST_T0_B0_0120_ZLZNCLZ-1032_C93B2ANXX	Simonly	bin.6	k__Bacteria (UID203)	5449	103	57	74	29	0	0	0	0	43.86	0	0
ihmp_ST	HMP2_J43807_M_ST_T0_B0_0120_ZLZNCLZ-1032_C93B2ANXX	Simonly	bin.14	k__Bacteria (UID203)	5449	103	57	80	23	0	0	0	0	36.84	0	0
ihmp_ST	HMP2_J43807_M_ST_T0_B0_0120_ZLZNCLZ-1032_C93B2ANXX	Simonly	bin.5	k__Bacteria (UID203)	5449	103	57	80	23	0	0	0	0	32.63	0	0
ihmp_ST	HMP2_J43807_M_ST_T0_B0_0120_ZLZNCLZ-1032_C93B2ANXX	Simonly	bin.4	k__Bacteria (UID203)	5449	104	58	84	20	0	0	0	0	27.59	0	0
ihmp_ST	HMP2_J43807_M_ST_T0_B0_0120_ZLZNCLZ-1032_C93B2ANXX	Simonly	bin.16	k__Bacteria (UID203)	5449	104	58	97	7	0	0	0	0	12.07	0	0
ihmp_ST	HMP2_J43807_M_ST_T0_B0_0120_ZLZNCLZ-1032_C93B2ANXX	Simonly	bin.1	root (UID1)	5656	56	24	55	1	0	0	0	0	4.17	0	0
ihmp_ST	HMP2_J43807_M_ST_T0_B0_0120_ZLZNCLZ-1032_C93B2ANXX	Simonly	bin.15	root (UID1)	5656	56	24	56	0	0	0	0	0	0	0	0
camda_bos	SRR3545910	Simscaled	bin.1	p__Actinobacteria (UID2112)	31	211	124	0	210	1	0	0	0	100	0.2	0
camda_bos	SRR3545910	Simscaled	bin.2	g__Propionibacterium (UID1709)	27	904	205	635	266	3	0	0	0	26.47	0.26	0
camda_bos	SRR3545948	Simscaled	bin.1	g__Propionibacterium (UID1709)	27	904	205	5	898	1	0	0	0	98.87	0.03	0
camda_bos	SRR3545963	Simscaled	bin.1	g__Propionibacterium (UID1709)	27	904	205	6	897	1	0	0	0	98.83	0.03	0
camda_bos	SRR3545963	Simscaled	bin.2	k__Bacteria (UID203)	5449	103	57	78	25	0	0	0	0	36.84	0	0
camda_bos	SRR3546358	Simscaled	bin.1	g__Propionibacterium (UID1709)	27	904	205	24	879	1	0	0	0	92.9	0.03	0
camda_bos	SRR3546380	Simscaled	bin.1	g__Propionibacterium (UID1709)	27	904	205	5	898	1	0	0	0	98.87	0.03	0
camda_bos	SRR3546382	Simscaled	bin.1	g__Propionibacterium (UID1709)	27	904	205	517	383	4	0	0	0	39.65	0.37	25
camda_nyc	SRR1748994	Simscaled	bin.3	c__Gammaproteobacteria (UID4445)	228	583	244	12	569	2	0	0	0	96.93	0.27	50
camda_nyc	SRR1748994	Simscaled	bin.1	k__Bacteria (UID203)	5449	103	57	52	51	0	0	0	0	77.19	0	0
camda_nyc	SRR1748994	Simscaled	bin.2	root (UID1)	5656	56	24	56	0	0	0	0	0	0	0	0
camda_nyc	SRR1749044	Simscaled	bin.2	f__Enterobacteriaceae (UID5124)	134	1173	336	8	1152	13	0	0	0	99.27	1.14	30.77
camda_nyc	SRR1749044	Simscaled	bin.1	c__Gammaproteobacteria (UID4445)	228	583	244	7	574	2	0	0	0	99.18	0.27	0
camda_nyc	SRR1749150	Simscaled	bin.1	o__Lactobacillales (UID374)	471	348	189	0	345	3	0	0	0	100	1.23	33.33
camda_nyc	SRR1749150	Simscaled	bin.2	c__Gammaproteobacteria (UID4445)	228	583	244	50	530	3	0	0	0	92.97	0.32	66.67
camda_nyc	SRR1749150	Simscaled	bin.4	k__Bacteria (UID203)	5449	104	58	72	31	1	0	0	0	49.48	1.72	100
camda_nyc	SRR1749150	Simscaled	bin.5	k__Bacteria (UID203)	5449	104	58	82	19	3	0	0	0	37.93	5.17	66.67
camda_nyc	SRR1749150	Simscaled	bin.3	root (UID1)	5656	56	24	56	0	0	0	0	0	0	0	0
camda_nyc	SRR1749373	Simscaled	bin.1	c__Gammaproteobacteria (UID4445)	228	583	244	26	555	2	0	0	0	98.77	0.27	0
camda_nyc	SRR1749832	Simscaled	bin.2	o__Actinomycetales (UID1663)	488	308	183	0	308	0	0	0	0	100	0	0
camda_nyc	SRR1749832	Simscaled	bin.1	f__Xanthomonadaceae (UID4214)	55	659	290	0	659	0	0	0	0	100	0	0
camda_nyc	SRR1750033	Simscaled	bin.6	f__Moraxellaceae (UID4680)	86	689	365	63	618	8	0	0	0	90.91	0.82	37.5
camda_nyc	SRR1750033	Simscaled	bin.3	f__Xanthomonadaceae (UID4214)	55	659	290	391	246	22	0	0	0	41.37	4	86.36
camda_nyc	SRR1750033	Simscaled	bin.2	k__Bacteria (UID203)	5449	104	58	97	7	0	0	0	0	12.07	0	0
camda_nyc	SRR1750033	Simscaled	bin.4	k__Bacteria (UID203)	5449	104	58	101	3	0	0	0	0	5.17	0	0
camda_nyc	SRR1750033	Simscaled	bin.7	root (UID1)	5656	56	24	56	0	0	0	0	0	0	0	0
camda_nyc	SRR1750033	Simscaled	bin.5	root (UID1)	5656	56	24	56	0	0	0	0	0	0	0	0
camda_nyc	SRR1750033	Simscaled	bin.1	root (UID1)	5656	56	24	56	0	0	0	0	0	0	0	0
camda_sac	Sample1A	Simscaled	bin.11	o__Actinomycetales (UID1530)	622	257	151	17	237	3	0	0	0	96.45	1.66	33.33
camda_sac	Sample1A	Simscaled	bin.5	o__Actinomycetales (UID1802)	274	385	212	42	335	8	0	0	0	93.85	1.81	50
camda_sac	Sample1A	Simscaled	bin.4	k__Bacteria (UID203)	5449	104	58	44	22	13	11	9	5	80.28	120.49	6.45
camda_sac	Sample1A	Simscaled	bin.7	o__Actinomycetales (UID1530)	622	257	152	70	183	4	0	0	0	79.35	1.97	25
camda_sac	Sample1A	Simscaled	bin.6	o__Burkholderiales (UID4000)	193	427	214	233	193	1	0	0	0	48.95	0.23	0
camda_sac	Sample1A	Simscaled	bin.2	k__Bacteria (UID203)	5449	104	58	79	20	3	2	0	0	36.38	12.07	22.22
camda_sac	Sample1A	Simscaled	bin.9	k__Bacteria (UID203)	5449	104	58	89	14	1	0	0	0	21.87	1.72	100
camda_sac	Sample1A	Simscaled	bin.15	k__Bacteria (UID203)	5449	104	58	92	12	0	0	0	0	17.24	0	0
camda_sac	Sample1A	Simscaled	bin.3	k__Bacteria (UID203)	5449	104	58	97	7	0	0	0	0	8.93	0	0
camda_sac	Sample1A	Simscaled	bin.10	k__Bacteria (UID203)	5449	103	57	96	7	0	0	0	0	8.19	0	0
camda_sac	Sample1A	Simscaled	bin.8	root (UID1)	5656	56	24	56	0	0	0	0	0	0	0	0
camda_sac	Sample1A	Simscaled	bin.14	root (UID1)	5656	56	24	56	0	0	0	0	0	0	0	0
camda_sac	Sample1A	Simscaled	bin.13	root (UID1)	5656	56	24	56	0	0	0	0	0	0	0	0
camda_sac	Sample1A	Simscaled	bin.12	root (UID1)	5656	56	24	56	0	0	0	0	0	0	0	0
camda_sac	Sample1A	Simscaled	bin.1	root (UID1)	5656	56	24	56	0	0	0	0	0	0	0	0
camda_sac	Sample2B	Simscaled	bin.8	k__Bacteria (UID203)	5449	104	58	8	80	16	0	0	0	93.34	7.92	12.5
camda_sac	Sample2B	Simscaled	bin.5	o__Actinomycetales (UID1802)	274	385	212	91	289	4	1	0	0	83.02	1.93	28.57
camda_sac	Sample2B	Simscaled	bin.7	o__Actinomycetales (UID1663)	488	308	183	83	127	65	29	4	0	78.22	49.8	1.7
camda_sac	Sample2B	Simscaled	bin.2	c__Mollicutes (UID2395)	108	228	133	91	137	0	0	0	0	49.9	0	0
camda_sac	Sample2B	Simscaled	bin.4	k__Bacteria (UID203)	5449	104	58	72	32	0	0	0	0	41.38	0	0
camda_sac	Sample2B	Simscaled	bin.1	k__Bacteria (UID203)	5449	104	58	93	11	0	0	0	0	18.1	0	0
camda_sac	Sample2B	Simscaled	bin.9	root (UID1)	5656	56	24	56	0	0	0	0	0	0	0	0
camda_sac	Sample2B	Simscaled	bin.6	root (UID1)	5656	56	24	56	0	0	0	0	0	0	0	0
camda_sac	Sample2B	Simscaled	bin.3	root (UID1)	5656	56	24	56	0	0	0	0	0	0	0	0
camda_sac	Sample2B	Simscaled	bin.11	root (UID1)	5656	56	24	56	0	0	0	0	0	0	0	0
camda_sac	Sample2B	Simscaled	bin.10	root (UID1)	5656	56	24	56	0	0	0	0	0	0	0	0
camda_sac	Sample3C	Simscaled	bin.2	o__Actinomycetales (UID1802)	274	385	212	88	289	8	0	0	0	82.81	2.06	37.5
camda_sac	Sample3C	Simscaled	bin.1	c__Mollicutes (UID2395)	108	228	133	159	69	0	0	0	0	32.71	0	0
camda_sac	Sample3C	Simscaled	bin.3	k__Bacteria (UID203)	5449	104	58	88	14	2	0	0	0	25.86	3.45	0
camda_sac	Sample3C	Simscaled	bin.4	root (UID1)	5656	56	24	56	0	0	0	0	0	0	0	0
camda_sac	Sample4A	Simscaled	bin.6	k__Bacteria (UID203)	5449	104	58	19	36	45	4	0	0	96.83	64.48	33.33
camda_sac	Sample4A	Simscaled	bin.8	c__Mollicutes (UID2395)	108	228	133	72	155	0	0	1	0	60.18	0.45	100
camda_sac	Sample4A	Simscaled	bin.7	o__Cytophagales (UID2936)	47	454	336	353	101	0	0	0	0	22.07	0	0
camda_sac	Sample4A	Simscaled	bin.1	k__Bacteria (UID203)	5449	104	58	91	13	0	0	0	0	18.45	0	0
camda_sac	Sample4A	Simscaled	bin.2	o__Burkholderiales (UID4000)	193	427	214	353	72	2	0	0	0	15.4	0.35	0
camda_sac	Sample4A	Simscaled	bin.9	k__Archaea (UID2)	207	149	107	148	1	0	0	0	0	0.31	0	0
camda_sac	Sample4A	Simscaled	bin.5	root (UID1)	5656	56	24	56	0	0	0	0	0	0	0	0
camda_sac	Sample4A	Simscaled	bin.4	root (UID1)	5656	56	24	56	0	0	0	0	0	0	0	0
camda_sac	Sample4A	Simscaled	bin.3	root (UID1)	5656	56	24	56	0	0	0	0	0	0	0	0
camda_sac	Sample5B	Simscaled	bin.5	o__Actinomycetales (UID1802)	274	385	212	165	215	5	0	0	0	60.98	1.53	20
camda_sac	Sample5B	Simscaled	bin.3	k__Archaea (UID2)	207	149	107	148	1	0	0	0	0	0.31	0	0
camda_sac	Sample5B	Simscaled	bin.4	root (UID1)	5656	56	24	56	0	0	0	0	0	0	0	0
camda_sac	Sample5B	Simscaled	bin.2	root (UID1)	5656	56	24	56	0	0	0	0	0	0	0	0
camda_sac	Sample5B	Simscaled	bin.1	root (UID1)	5656	56	24	56	0	0	0	0	0	0	0	0
camda_sac	Sample6C	Simscaled	bin.5	root (UID1)	5656	56	24	56	0	0	0	0	0	0	0	0
camda_sac	Sample6C	Simscaled	bin.4	root (UID1)	5656	56	24	56	0	0	0	0	0	0	0	0
camda_sac	Sample6C	Simscaled	bin.3	root (UID1)	5656	56	24	56	0	0	0	0	0	0	0	0
camda_sac	Sample6C	Simscaled	bin.2	root (UID1)	5656	56	24	56	0	0	0	0	0	0	0	0
camda_sac	Sample6C	Simscaled	bin.1	root (UID1)	5656	56	24	56	0	0	0	0	0	0	0	0
ihmp_ST	HMP2_J00827_M_ST_T0_B0_0120_ZN9YTFN-1012_C8GAAANXX	Simscaled	bin.6	o__Clostridiales (UID1212)	172	261	147	0	261	0	0	0	0	100	0	0
ihmp_ST	HMP2_J00827_M_ST_T0_B0_0120_ZN9YTFN-1012_C8GAAANXX	Simscaled	bin.19	o__Clostridiales (UID1212)	172	263	149	2	259	2	0	0	0	99.5	1.01	0
ihmp_ST	HMP2_J00827_M_ST_T0_B0_0120_ZN9YTFN-1012_C8GAAANXX	Simscaled	bin.26	o__Clostridiales (UID1212)	172	263	149	1	258	4	0	0	0	99.33	2.68	0
ihmp_ST	HMP2_J00827_M_ST_T0_B0_0120_ZN9YTFN-1012_C8GAAANXX	Simscaled	bin.18	f__Bifidobacteriaceae (UID1458)	77	464	220	2	461	1	0	0	0	99.32	0.45	0
ihmp_ST	HMP2_J00827_M_ST_T0_B0_0120_ZN9YTFN-1012_C8GAAANXX	Simscaled	bin.14	k__Bacteria (UID2569)	434	278	186	4	274	0	0	0	0	98.91	0	0
ihmp_ST	HMP2_J00827_M_ST_T0_B0_0120_ZN9YTFN-1012_C8GAAANXX	Simscaled	bin.3	k__Bacteria (UID2982)	88	229	147	3	226	0	0	0	0	97.96	0	0
ihmp_ST	HMP2_J00827_M_ST_T0_B0_0120_ZN9YTFN-1012_C8GAAANXX	Simscaled	bin.27	o__Clostridiales (UID1212)	172	257	149	7	247	3	0	0	0	97.25	2.01	66.67
ihmp_ST	HMP2_J00827_M_ST_T0_B0_0120_ZN9YTFN-1012_C8GAAANXX	Simscaled	bin.1	p__Actinobacteria (UID2112)	31	211	124	10	199	2	0	0	0	96.75	1.61	0
ihmp_ST	HMP2_J00827_M_ST_T0_B0_0120_ZN9YTFN-1012_C8GAAANXX	Simscaled	bin.15	f__Lachnospiraceae (UID1286)	57	420	207	36	384	0	0	0	0	94.83	0	0
ihmp_ST	HMP2_J00827_M_ST_T0_B0_0120_ZN9YTFN-1012_C8GAAANXX	Simscaled	bin.7	o__Bacteroidales (UID2621)	198	427	260	36	388	3	0	0	0	92.89	0.77	33.33
ihmp_ST	HMP2_J00827_M_ST_T0_B0_0120_ZN9YTFN-1012_C8GAAANXX	Simscaled	bin.13	f__Bifidobacteriaceae (UID1462)	65	476	217	28	445	3	0	0	0	92.65	0.92	66.67
ihmp_ST	HMP2_J00827_M_ST_T0_B0_0120_ZN9YTFN-1012_C8GAAANXX	Simscaled	bin.16	o__Bacteroidales (UID2654)	163	485	265	43	245	192	5	0	0	92.51	48.37	23.19
ihmp_ST	HMP2_J00827_M_ST_T0_B0_0120_ZN9YTFN-1012_C8GAAANXX	Simscaled	bin.28	o__Clostridiales (UID1212)	172	263	149	44	217	2	0	0	0	92.05	0.36	50
ihmp_ST	HMP2_J00827_M_ST_T0_B0_0120_ZN9YTFN-1012_C8GAAANXX	Simscaled	bin.8	p__Bacteroidetes (UID2605)	350	314	208	51	263	0	0	0	0	79.09	0	0
ihmp_ST	HMP2_J00827_M_ST_T0_B0_0120_ZN9YTFN-1012_C8GAAANXX	Simscaled	bin.30	k__Bacteria (UID203)	5449	103	58	53	11	24	14	1	0	75.5	91.38	93.06
ihmp_ST	HMP2_J00827_M_ST_T0_B0_0120_ZN9YTFN-1012_C8GAAANXX	Simscaled	bin.2	g__Prevotella (UID2724)	55	567	296	194	366	7	0	0	0	74.93	1.76	85.71
ihmp_ST	HMP2_J00827_M_ST_T0_B0_0120_ZN9YTFN-1012_C8GAAANXX	Simscaled	bin.24	k__Bacteria (UID203)	5449	104	58	58	43	3	0	0	0	67.59	5.17	33.33
ihmp_ST	HMP2_J00827_M_ST_T0_B0_0120_ZN9YTFN-1012_C8GAAANXX	Simscaled	bin.12	o__Clostridiales (UID1212)	172	257	149	103	154	0	0	0	0	61.97	0	0
ihmp_ST	HMP2_J00827_M_ST_T0_B0_0120_ZN9YTFN-1012_C8GAAANXX	Simscaled	bin.5	k__Bacteria (UID203)	5449	103	58	70	33	0	0	0	0	51.72	0	0
ihmp_ST	HMP2_J00827_M_ST_T0_B0_0120_ZN9YTFN-1012_C8GAAANXX	Simscaled	bin.20	k__Bacteria (UID203)	5449	104	58	71	17	15	1	0	0	50.86	28.45	55.56
ihmp_ST	HMP2_J00827_M_ST_T0_B0_0120_ZN9YTFN-1012_C8GAAANXX	Simscaled	bin.29	k__Bacteria (UID203)	5449	104	58	83	21	0	0	0	0	28.97	0	0
ihmp_ST	HMP2_J00827_M_ST_T0_B0_0120_ZN9YTFN-1012_C8GAAANXX	Simscaled	bin.11	k__Bacteria (UID203)	5449	104	58	90	14	0	0	0	0	22.41	0	0
ihmp_ST	HMP2_J00827_M_ST_T0_B0_0120_ZN9YTFN-1012_C8GAAANXX	Simscaled	bin.4	k__Bacteria (UID203)	5449	104	58	94	10	0	0	0	0	15.52	0	0
ihmp_ST	HMP2_J00827_M_ST_T0_B0_0120_ZN9YTFN-1012_C8GAAANXX	Simscaled	bin.25	k__Bacteria (UID203)	5449	104	58	96	8	0	0	0	0	10.34	0	0
ihmp_ST	HMP2_J00827_M_ST_T0_B0_0120_ZN9YTFN-1012_C8GAAANXX	Simscaled	bin.21	k__Bacteria (UID203)	5449	103	58	95	7	1	0	0	0	10.34	1.72	100
ihmp_ST	HMP2_J00827_M_ST_T0_B0_0120_ZN9YTFN-1012_C8GAAANXX	Simscaled	bin.9	root (UID1)	5656	56	24	56	0	0	0	0	0	0	0	0
ihmp_ST	HMP2_J00827_M_ST_T0_B0_0120_ZN9YTFN-1012_C8GAAANXX	Simscaled	bin.23	root (UID1)	5656	56	24	56	0	0	0	0	0	0	0	0
ihmp_ST	HMP2_J00827_M_ST_T0_B0_0120_ZN9YTFN-1012_C8GAAANXX	Simscaled	bin.22	root (UID1)	5656	56	24	56	0	0	0	0	0	0	0	0
ihmp_ST	HMP2_J00827_M_ST_T0_B0_0120_ZN9YTFN-1012_C8GAAANXX	Simscaled	bin.17	root (UID1)	5656	56	24	56	0	0	0	0	0	0	0	0
ihmp_ST	HMP2_J00827_M_ST_T0_B0_0120_ZN9YTFN-1012_C8GAAANXX	Simscaled	bin.10	root (UID1)	5656	56	24	56	0	0	0	0	0	0	0	0
ihmp_ST	HMP2_J00852_M_ST_T0_B0_0120_ZL9BTWF-05_HA986ADXX	Simscaled	bin.11	o__Clostridiales (UID1212)	172	261	147	0	261	0	0	0	0	100	0	0
ihmp_ST	HMP2_J00852_M_ST_T0_B0_0120_ZL9BTWF-05_HA986ADXX	Simscaled	bin.13	k__Bacteria (UID2982)	88	229	147	3	226	0	0	0	0	97.96	0	0
ihmp_ST	HMP2_J00852_M_ST_T0_B0_0120_ZL9BTWF-05_HA986ADXX	Simscaled	bin.15	o__Bacteroidales (UID2654)	163	485	265	54	430	1	0	0	0	97.03	0.19	0
ihmp_ST	HMP2_J00852_M_ST_T0_B0_0120_ZL9BTWF-05_HA986ADXX	Simscaled	bin.4	o__Clostridiales (UID1212)	172	263	149	7	251	5	0	0	0	96.64	2.71	40
ihmp_ST	HMP2_J00852_M_ST_T0_B0_0120_ZL9BTWF-05_HA986ADXX	Simscaled	bin.5	o__Bacteroidales (UID2621)	198	427	260	26	399	2	0	0	0	96.6	0.4	100
ihmp_ST	HMP2_J00852_M_ST_T0_B0_0120_ZL9BTWF-05_HA986ADXX	Simscaled	bin.10	o__Bacteroidales (UID2657)	160	492	269	63	414	15	0	0	0	95.27	3.58	40
ihmp_ST	HMP2_J00852_M_ST_T0_B0_0120_ZL9BTWF-05_HA986ADXX	Simscaled	bin.3	g__Prevotella (UID2724)	55	567	296	110	450	7	0	0	0	85.23	1.33	57.14
ihmp_ST	HMP2_J00852_M_ST_T0_B0_0120_ZL9BTWF-05_HA986ADXX	Simscaled	bin.19	p__Bacteroidetes (UID2605)	350	314	208	35	279	0	0	0	0	84.62	0	0
ihmp_ST	HMP2_J00852_M_ST_T0_B0_0120_ZL9BTWF-05_HA986ADXX	Simscaled	bin.1	k__Bacteria (UID203)	5449	103	58	47	11	45	0	0	0	82.4	71.55	93.33
ihmp_ST	HMP2_J00852_M_ST_T0_B0_0120_ZL9BTWF-05_HA986ADXX	Simscaled	bin.14	o__Clostridiales (UID1212)	172	263	149	93	155	14	1	0	0	73	9.12	0
ihmp_ST	HMP2_J00852_M_ST_T0_B0_0120_ZL9BTWF-05_HA986ADXX	Simscaled	bin.17	g__Prevotella (UID2724)	55	567	296	199	332	36	0	0	0	72.21	6.83	63.89
ihmp_ST	HMP2_J00852_M_ST_T0_B0_0120_ZL9BTWF-05_HA986ADXX	Simscaled	bin.9	k__Bacteria (UID203)	5449	104	58	54	50	0	0	0	0	70.69	0	0
ihmp_ST	HMP2_J00852_M_ST_T0_B0_0120_ZL9BTWF-05_HA986ADXX	Simscaled	bin.16	k__Bacteria (UID203)	5449	104	58	58	33	11	2	0	0	69.31	23.28	29.41
ihmp_ST	HMP2_J00852_M_ST_T0_B0_0120_ZL9BTWF-05_HA986ADXX	Simscaled	bin.2	g__Prevotella (UID2724)	55	567	296	234	329	4	0	0	0	65.06	0.43	75
ihmp_ST	HMP2_J00852_M_ST_T0_B0_0120_ZL9BTWF-05_HA986ADXX	Simscaled	bin.12	g__Prevotella (UID2724)	55	567	296	300	262	4	1	0	0	49.76	1.59	85.71
ihmp_ST	HMP2_J00852_M_ST_T0_B0_0120_ZL9BTWF-05_HA986ADXX	Simscaled	bin.8	k__Bacteria (UID203)	5449	103	57	90	13	0	0	0	0	21.05	0	0
ihmp_ST	HMP2_J00852_M_ST_T0_B0_0120_ZL9BTWF-05_HA986ADXX	Simscaled	bin.22	k__Bacteria (UID203)	5449	104	58	96	8	0	0	0	0	13.79	0	0
ihmp_ST	HMP2_J00852_M_ST_T0_B0_0120_ZL9BTWF-05_HA986ADXX	Simscaled	bin.7	k__Bacteria (UID203)	5449	104	58	97	7	0	0	0	0	12.07	0	0
ihmp_ST	HMP2_J00852_M_ST_T0_B0_0120_ZL9BTWF-05_HA986ADXX	Simscaled	bin.20	k__Bacteria (UID203)	5449	104	58	97	7	0	0	0	0	5.64	0	0
ihmp_ST	HMP2_J00852_M_ST_T0_B0_0120_ZL9BTWF-05_HA986ADXX	Simscaled	bin.6	root (UID1)	5656	56	24	56	0	0	0	0	0	0	0	0
ihmp_ST	HMP2_J00852_M_ST_T0_B0_0120_ZL9BTWF-05_HA986ADXX	Simscaled	bin.21	root (UID1)	5656	56	24	56	0	0	0	0	0	0	0	0
ihmp_ST	HMP2_J00852_M_ST_T0_B0_0120_ZL9BTWF-05_HA986ADXX	Simscaled	bin.18	root (UID1)	5656	56	24	56	0	0	0	0	0	0	0	0
ihmp_ST	HMP2_J00857_M_ST_T0_B0_0120_ZKVR426-02_C8GAAANXX	Simscaled	bin.35	o__Clostridiales (UID1212)	172	263	149	0	262	1	0	0	0	100	0.67	0
ihmp_ST	HMP2_J00857_M_ST_T0_B0_0120_ZKVR426-02_C8GAAANXX	Simscaled	bin.21	o__Clostridiales (UID1212)	172	261	147	0	261	0	0	0	0	100	0	0
ihmp_ST	HMP2_J00857_M_ST_T0_B0_0120_ZKVR426-02_C8GAAANXX	Simscaled	bin.37	o__Clostridiales (UID1212)	172	263	149	1	258	4	0	0	0	99.33	2.68	0
ihmp_ST	HMP2_J00857_M_ST_T0_B0_0120_ZKVR426-02_C8GAAANXX	Simscaled	bin.44	p__Actinobacteria (UID2112)	31	211	124	1	208	2	0	0	0	99.19	1.21	50
ihmp_ST	HMP2_J00857_M_ST_T0_B0_0120_ZKVR426-02_C8GAAANXX	Simscaled	bin.34	o__Clostridiales (UID1212)	172	257	149	2	211	43	1	0	0	98.66	19.77	10.87
ihmp_ST	HMP2_J00857_M_ST_T0_B0_0120_ZKVR426-02_C8GAAANXX	Simscaled	bin.17	k__Bacteria (UID2569)	434	278	186	8	269	1	0	0	0	98.41	0.54	0
ihmp_ST	HMP2_J00857_M_ST_T0_B0_0120_ZKVR426-02_C8GAAANXX	Simscaled	bin.40	o__Clostridiales (UID1212)	172	263	149	4	259	0	0	0	0	97.99	0	0
ihmp_ST	HMP2_J00857_M_ST_T0_B0_0120_ZKVR426-02_C8GAAANXX	Simscaled	bin.29	k__Bacteria (UID2982)	88	229	147	3	226	0	0	0	0	97.96	0	0
ihmp_ST	HMP2_J00857_M_ST_T0_B0_0120_ZKVR426-02_C8GAAANXX	Simscaled	bin.26	o__Clostridiales (UID1212)	172	260	146	19	241	0	0	0	0	95.89	0	0
ihmp_ST	HMP2_J00857_M_ST_T0_B0_0120_ZKVR426-02_C8GAAANXX	Simscaled	bin.43	o__Bacteroidales (UID2621)	198	427	260	29	394	4	0	0	0	95.74	0.85	25
ihmp_ST	HMP2_J00857_M_ST_T0_B0_0120_ZKVR426-02_C8GAAANXX	Simscaled	bin.3	f__Lachnospiraceae (UID1286)	57	420	207	26	393	1	0	0	0	93.7	0.24	0
ihmp_ST	HMP2_J00857_M_ST_T0_B0_0120_ZKVR426-02_C8GAAANXX	Simscaled	bin.32	f__Bifidobacteriaceae (UID1462)	65	476	217	24	450	2	0	0	0	92.09	0.69	50
ihmp_ST	HMP2_J00857_M_ST_T0_B0_0120_ZKVR426-02_C8GAAANXX	Simscaled	bin.4	o__Bacteroidales (UID2617)	213	406	265	63	334	9	0	0	0	91.28	1.42	11.11
ihmp_ST	HMP2_J00857_M_ST_T0_B0_0120_ZKVR426-02_C8GAAANXX	Simscaled	bin.11	k__Bacteria (UID203)	5449	104	58	48	54	2	0	0	0	83.1	3.45	50
ihmp_ST	HMP2_J00857_M_ST_T0_B0_0120_ZKVR426-02_C8GAAANXX	Simscaled	bin.36	p__Bacteroidetes (UID2605)	350	314	208	42	272	0	0	0	0	81.97	0	0
ihmp_ST	HMP2_J00857_M_ST_T0_B0_0120_ZKVR426-02_C8GAAANXX	Simscaled	bin.42	k__Bacteria (UID203)	5449	103	58	48	15	37	3	0	0	78.78	68.1	91.3
ihmp_ST	HMP2_J00857_M_ST_T0_B0_0120_ZKVR426-02_C8GAAANXX	Simscaled	bin.25	k__Bacteria (UID2565)	2921	152	93	60	91	1	0	0	0	76.93	0.54	100
ihmp_ST	HMP2_J00857_M_ST_T0_B0_0120_ZKVR426-02_C8GAAANXX	Simscaled	bin.22	o__Clostridiales (UID1212)	172	257	149	53	204	0	0	0	0	76.01	0	0
ihmp_ST	HMP2_J00857_M_ST_T0_B0_0120_ZKVR426-02_C8GAAANXX	Simscaled	bin.30	o__Clostridiales (UID1226)	155	274	157	90	181	3	0	0	0	75.5	1.11	0
ihmp_ST	HMP2_J00857_M_ST_T0_B0_0120_ZKVR426-02_C8GAAANXX	Simscaled	bin.16	k__Bacteria (UID203)	5449	104	58	55	49	0	0	0	0	71.72	0	0
ihmp_ST	HMP2_J00857_M_ST_T0_B0_0120_ZKVR426-02_C8GAAANXX	Simscaled	bin.8	k__Bacteria (UID203)	5449	103	58	59	44	0	0	0	0	68.97	0	0
ihmp_ST	HMP2_J00857_M_ST_T0_B0_0120_ZKVR426-02_C8GAAANXX	Simscaled	bin.1	f__Lachnospiraceae (UID1256)	33	333	171	136	190	7	0	0	0	66.27	3.22	0
ihmp_ST	HMP2_J00857_M_ST_T0_B0_0120_ZKVR426-02_C8GAAANXX	Simscaled	bin.13	k__Bacteria (UID203)	5449	104	58	62	42	0	0	0	0	65.52	0	0
ihmp_ST	HMP2_J00857_M_ST_T0_B0_0120_ZKVR426-02_C8GAAANXX	Simscaled	bin.28	k__Bacteria (UID203)	5449	103	57	62	41	0	0	0	0	58.07	0	0
ihmp_ST	HMP2_J00857_M_ST_T0_B0_0120_ZKVR426-02_C8GAAANXX	Simscaled	bin.20	k__Bacteria (UID203)	5449	104	58	65	39	0	0	0	0	52.59	0	0
ihmp_ST	HMP2_J00857_M_ST_T0_B0_0120_ZKVR426-02_C8GAAANXX	Simscaled	bin.2	g__Bacteroides (UID2691)	33	839	309	615	220	4	0	0	0	29.19	0.51	25
ihmp_ST	HMP2_J00857_M_ST_T0_B0_0120_ZKVR426-02_C8GAAANXX	Simscaled	bin.6	k__Bacteria (UID203)	5449	104	58	85	18	1	0	0	0	27.59	1.72	100
ihmp_ST	HMP2_J00857_M_ST_T0_B0_0120_ZKVR426-02_C8GAAANXX	Simscaled	bin.14	k__Bacteria (UID203)	5449	104	58	87	16	1	0	0	0	22.41	1.72	0
ihmp_ST	HMP2_J00857_M_ST_T0_B0_0120_ZKVR426-02_C8GAAANXX	Simscaled	bin.31	k__Bacteria (UID203)	5449	104	58	88	16	0	0	0	0	21.16	0	0
ihmp_ST	HMP2_J00857_M_ST_T0_B0_0120_ZKVR426-02_C8GAAANXX	Simscaled	bin.39	k__Bacteria (UID203)	5449	104	58	96	8	0	0	0	0	13.79	0	0
ihmp_ST	HMP2_J00857_M_ST_T0_B0_0120_ZKVR426-02_C8GAAANXX	Simscaled	bin.24	k__Bacteria (UID203)	5449	104	58	99	5	0	0	0	0	8.62	0	0
ihmp_ST	HMP2_J00857_M_ST_T0_B0_0120_ZKVR426-02_C8GAAANXX	Simscaled	bin.33	k__Bacteria (UID203)	5449	103	57	99	4	0	0	0	0	7.02	0	0
ihmp_ST	HMP2_J00857_M_ST_T0_B0_0120_ZKVR426-02_C8GAAANXX	Simscaled	bin.12	k__Bacteria (UID203)	5449	104	58	99	5	0	0	0	0	6.9	0	0
ihmp_ST	HMP2_J00857_M_ST_T0_B0_0120_ZKVR426-02_C8GAAANXX	Simscaled	bin.10	root (UID1)	5656	56	24	55	1	0	0	0	0	4.17	0	0
ihmp_ST	HMP2_J00857_M_ST_T0_B0_0120_ZKVR426-02_C8GAAANXX	Simscaled	bin.9	root (UID1)	5656	56	24	56	0	0	0	0	0	0	0	0
ihmp_ST	HMP2_J00857_M_ST_T0_B0_0120_ZKVR426-02_C8GAAANXX	Simscaled	bin.7	root (UID1)	5656	56	24	56	0	0	0	0	0	0	0	0
ihmp_ST	HMP2_J00857_M_ST_T0_B0_0120_ZKVR426-02_C8GAAANXX	Simscaled	bin.5	root (UID1)	5656	56	24	56	0	0	0	0	0	0	0	0
ihmp_ST	HMP2_J00857_M_ST_T0_B0_0120_ZKVR426-02_C8GAAANXX	Simscaled	bin.41	root (UID1)	5656	56	24	56	0	0	0	0	0	0	0	0
ihmp_ST	HMP2_J00857_M_ST_T0_B0_0120_ZKVR426-02_C8GAAANXX	Simscaled	bin.38	root (UID1)	5656	56	24	56	0	0	0	0	0	0	0	0
ihmp_ST	HMP2_J00857_M_ST_T0_B0_0120_ZKVR426-02_C8GAAANXX	Simscaled	bin.27	root (UID1)	5656	56	24	56	0	0	0	0	0	0	0	0
ihmp_ST	HMP2_J00857_M_ST_T0_B0_0120_ZKVR426-02_C8GAAANXX	Simscaled	bin.23	root (UID1)	5656	56	24	56	0	0	0	0	0	0	0	0
ihmp_ST	HMP2_J00857_M_ST_T0_B0_0120_ZKVR426-02_C8GAAANXX	Simscaled	bin.19	root (UID1)	5656	56	24	56	0	0	0	0	0	0	0	0
ihmp_ST	HMP2_J00857_M_ST_T0_B0_0120_ZKVR426-02_C8GAAANXX	Simscaled	bin.18	root (UID1)	5656	56	24	56	0	0	0	0	0	0	0	0
ihmp_ST	HMP2_J00857_M_ST_T0_B0_0120_ZKVR426-02_C8GAAANXX	Simscaled	bin.15	root (UID1)	5656	56	24	56	0	0	0	0	0	0	0	0
ihmp_NS	HMP2_J05439_M_NS_T0_B0_0120_ZL9BTWF-1013_C934HANXX	Simscaled	bin.4	root (UID1)	5656	56	24	56	0	0	0	0	0	0	0	0
ihmp_NS	HMP2_J05439_M_NS_T0_B0_0120_ZL9BTWF-1013_C934HANXX	Simscaled	bin.3	root (UID1)	5656	56	24	56	0	0	0	0	0	0	0	0
ihmp_NS	HMP2_J05439_M_NS_T0_B0_0120_ZL9BTWF-1013_C934HANXX	Simscaled	bin.2	root (UID1)	5656	56	24	56	0	0	0	0	0	0	0	0
ihmp_NS	HMP2_J05439_M_NS_T0_B0_0120_ZL9BTWF-1013_C934HANXX	Simscaled	bin.1	root (UID1)	5656	56	24	56	0	0	0	0	0	0	0	0
ihmp_NS	HMP2_J16532_M_NS_T0_B0_0120_ZOZOW1T-84bR_HK3LNBGXX	Simscaled	bin.2	root (UID1)	5656	56	24	56	0	0	0	0	0	0	0	0
ihmp_NS	HMP2_J16532_M_NS_T0_B0_0120_ZOZOW1T-84bR_HK3LNBGXX	Simscaled	bin.1	root (UID1)	5656	56	24	56	0	0	0	0	0	0	0	0
ihmp_NS	HMP2_J29024_M_NS_T0_B0_0120_ZX52KVK-1032_C8H9PANXX	Simscaled	bin.4	k__Archaea (UID2)	207	149	107	148	1	0	0	0	0	0.31	0	0
ihmp_NS	HMP2_J29024_M_NS_T0_B0_0120_ZX52KVK-1032_C8H9PANXX	Simscaled	bin.5	root (UID1)	5656	56	24	56	0	0	0	0	0	0	0	0
ihmp_NS	HMP2_J29024_M_NS_T0_B0_0120_ZX52KVK-1032_C8H9PANXX	Simscaled	bin.3	root (UID1)	5656	56	24	56	0	0	0	0	0	0	0	0
ihmp_NS	HMP2_J29024_M_NS_T0_B0_0120_ZX52KVK-1032_C8H9PANXX	Simscaled	bin.2	root (UID1)	5656	56	24	56	0	0	0	0	0	0	0	0
ihmp_NS	HMP2_J29024_M_NS_T0_B0_0120_ZX52KVK-1032_C8H9PANXX	Simscaled	bin.1	root (UID1)	5656	56	24	56	0	0	0	0	0	0	0	0
ihmp_ST	HMP2_J43807_M_ST_T0_B0_0120_ZLZNCLZ-1032_C93B2ANXX	Simscaled	bin.7	k__Bacteria (UID203)	5449	104	58	0	43	55	6	0	0	100	92.4	38.36
ihmp_ST	HMP2_J43807_M_ST_T0_B0_0120_ZLZNCLZ-1032_C93B2ANXX	Simscaled	bin.11	o__Clostridiales (UID1212)	172	261	147	0	261	0	0	0	0	100	0	0
ihmp_ST	HMP2_J43807_M_ST_T0_B0_0120_ZLZNCLZ-1032_C93B2ANXX	Simscaled	bin.4	o__Clostridiales (UID1212)	172	263	149	1	258	4	0	0	0	99.33	2.68	0
ihmp_ST	HMP2_J43807_M_ST_T0_B0_0120_ZLZNCLZ-1032_C93B2ANXX	Simscaled	bin.13	o__Clostridiales (UID1212)	172	263	149	3	260	0	0	0	0	98.66	0	0
ihmp_ST	HMP2_J43807_M_ST_T0_B0_0120_ZLZNCLZ-1032_C93B2ANXX	Simscaled	bin.2	k__Bacteria (UID2569)	434	278	186	3	274	1	0	0	0	98.66	0.27	0
ihmp_ST	HMP2_J43807_M_ST_T0_B0_0120_ZLZNCLZ-1032_C93B2ANXX	Simscaled	bin.15	f__Lachnospiraceae (UID1286)	57	420	207	16	403	1	0	0	0	96.6	0.24	0
ihmp_ST	HMP2_J43807_M_ST_T0_B0_0120_ZLZNCLZ-1032_C93B2ANXX	Simscaled	bin.12	p__Bacteroidetes (UID2605)	350	314	208	9	305	0	0	0	0	95.67	0	0
ihmp_ST	HMP2_J43807_M_ST_T0_B0_0120_ZLZNCLZ-1032_C93B2ANXX	Simscaled	bin.24	o__Bacteroidales (UID2621)	198	427	260	40	385	2	0	0	0	94.22	0.38	0
ihmp_ST	HMP2_J43807_M_ST_T0_B0_0120_ZLZNCLZ-1032_C93B2ANXX	Simscaled	bin.25	o__Clostridiales (UID1212)	172	260	146	23	237	0	0	0	0	93.84	0	0
ihmp_ST	HMP2_J43807_M_ST_T0_B0_0120_ZLZNCLZ-1032_C93B2ANXX	Simscaled	bin.9	o__Bacteroidales (UID2617)	213	406	265	70	333	3	0	0	0	91.76	0.94	33.33
ihmp_ST	HMP2_J43807_M_ST_T0_B0_0120_ZLZNCLZ-1032_C93B2ANXX	Simscaled	bin.21	k__Bacteria (UID2565)	2921	152	93	17	131	4	0	0	0	91.08	1.89	0
ihmp_ST	HMP2_J43807_M_ST_T0_B0_0120_ZLZNCLZ-1032_C93B2ANXX	Simscaled	bin.16	f__Bifidobacteriaceae (UID1458)	77	464	220	66	395	3	0	0	0	89.41	0.77	100
ihmp_ST	HMP2_J43807_M_ST_T0_B0_0120_ZLZNCLZ-1032_C93B2ANXX	Simscaled	bin.14	k__Bacteria (UID203)	5449	104	58	41	11	23	24	5	0	86.36	131.38	50.4
ihmp_ST	HMP2_J43807_M_ST_T0_B0_0120_ZLZNCLZ-1032_C93B2ANXX	Simscaled	bin.18	f__Enterobacteriaceae (UID5124)	134	1173	336	267	904	2	0	0	0	76.22	0.09	0
ihmp_ST	HMP2_J43807_M_ST_T0_B0_0120_ZLZNCLZ-1032_C93B2ANXX	Simscaled	bin.8	k__Bacteria (UID203)	5449	103	58	61	42	0	0	0	0	64.14	0	0
ihmp_ST	HMP2_J43807_M_ST_T0_B0_0120_ZLZNCLZ-1032_C93B2ANXX	Simscaled	bin.1	k__Bacteria (UID203)	5449	103	57	63	40	0	0	0	0	58.6	0	0
ihmp_ST	HMP2_J43807_M_ST_T0_B0_0120_ZLZNCLZ-1032_C93B2ANXX	Simscaled	bin.3	k__Bacteria (UID203)	5449	104	58	67	36	1	0	0	0	51.49	1.72	100
ihmp_ST	HMP2_J43807_M_ST_T0_B0_0120_ZLZNCLZ-1032_C93B2ANXX	Simscaled	bin.5	k__Bacteria (UID203)	5449	104	58	79	22	2	1	0	0	40.52	6.9	20
ihmp_ST	HMP2_J43807_M_ST_T0_B0_0120_ZLZNCLZ-1032_C93B2ANXX	Simscaled	bin.22	k__Bacteria (UID203)	5449	104	58	81	23	0	0	0	0	29.11	0	0
ihmp_ST	HMP2_J43807_M_ST_T0_B0_0120_ZLZNCLZ-1032_C93B2ANXX	Simscaled	bin.26	k__Bacteria (UID203)	5449	104	58	85	19	0	0	0	0	25.86	0	0
ihmp_ST	HMP2_J43807_M_ST_T0_B0_0120_ZLZNCLZ-1032_C93B2ANXX	Simscaled	bin.19	k__Bacteria (UID203)	5449	104	58	95	9	0	0	0	0	12.07	0	0
ihmp_ST	HMP2_J43807_M_ST_T0_B0_0120_ZLZNCLZ-1032_C93B2ANXX	Simscaled	bin.10	k__Bacteria (UID203)	5449	98	58	90	8	0	0	0	0	12.07	0	0
ihmp_ST	HMP2_J43807_M_ST_T0_B0_0120_ZLZNCLZ-1032_C93B2ANXX	Simscaled	bin.17	root (UID1)	5656	56	24	54	2	0	0	0	0	8.33	0	0
ihmp_ST	HMP2_J43807_M_ST_T0_B0_0120_ZLZNCLZ-1032_C93B2ANXX	Simscaled	bin.6	root (UID1)	5656	56	24	55	1	0	0	0	0	4.17	0	0
ihmp_ST	HMP2_J43807_M_ST_T0_B0_0120_ZLZNCLZ-1032_C93B2ANXX	Simscaled	bin.20	root (UID1)	5656	56	24	55	1	0	0	0	0	4.17	0	0
ihmp_ST	HMP2_J43807_M_ST_T0_B0_0120_ZLZNCLZ-1032_C93B2ANXX	Simscaled	bin.27	root (UID1)	5656	56	24	56	0	0	0	0	0	0	0	0
ihmp_ST	HMP2_J43807_M_ST_T0_B0_0120_ZLZNCLZ-1032_C93B2ANXX	Simscaled	bin.23	root (UID1)	5656	56	24	56	0	0	0	0	0	0	0	0
camda_bos	SRR3545948	Orig-repl	bin.1	g__Propionibacterium (UID1709)	27	904	205	365	535	4	0	0	0	56.81	0.26	75
camda_bos	SRR3545963	Orig-repl	bin.1	g__Propionibacterium (UID1709)	27	904	205	167	730	7	0	0	0	79.14	0.57	28.57
camda_bos	SRR3546358	Orig-repl	bin.1	o__Actinomycetales (UID1530)	622	259	152	13	245	1	0	0	0	95.83	0.16	100
camda_bos	SRR3546380	Orig-repl	bin.1	o__Actinomycetales (UID1530)	622	259	152	39	220	0	0	0	0	83.33	0	0
camda_bos	SRR3546382	Orig-repl	bin.1	o__Actinomycetales (UID1530)	622	258	151	68	188	2	0	0	0	75.41	1.32	100
camda_nyc	SRR1748994	Orig-repl	bin.2	c__Gammaproteobacteria (UID4445)	228	583	244	7	575	1	0	0	0	99.08	0.14	0
camda_nyc	SRR1748994	Orig-repl	bin.1	f__Enterobacteriaceae (UID5124)	134	1173	336	5	1165	3	0	0	0	99.01	0.63	0
camda_nyc	SRR1748994	Orig-repl	bin.3	k__Bacteria (UID203)	5449	104	58	90	14	0	0	0	0	16.36	0	0
camda_nyc	SRR1749044	Orig-repl	bin.3	f__Enterobacteriaceae (UID5124)	134	1173	336	34	1137	2	0	0	0	96.14	0.33	0
camda_nyc	SRR1749044	Orig-repl	bin.2	k__Bacteria (UID203)	5449	104	58	71	9	24	0	0	0	51.72	37.07	100
camda_nyc	SRR1749044	Orig-repl	bin.1	k__Bacteria (UID203)	5449	104	58	80	24	0	0	0	0	37.93	0	0
camda_nyc	SRR1749044	Orig-repl	bin.4	k__Bacteria (UID203)	5449	104	58	88	13	3	0	0	0	25.86	5.17	100
camda_nyc	SRR1749150	Orig-repl	bin.3	o__Lactobacillales (UID374)	471	348	189	0	348	0	0	0	0	100	0	0
camda_nyc	SRR1749150	Orig-repl	bin.6	c__Gammaproteobacteria (UID4445)	228	583	244	39	537	6	1	0	0	98.42	1.33	11.11
camda_nyc	SRR1749150	Orig-repl	bin.5	c__Gammaproteobacteria (UID4445)	228	583	244	5	576	2	0	0	0	98.26	0.19	0
camda_nyc	SRR1749150	Orig-repl	bin.2	f__Xanthomonadaceae (UID4214)	55	659	290	51	600	8	0	0	0	95.19	1.01	87.5
camda_nyc	SRR1749150	Orig-repl	bin.1	f__Comamonadaceae (UID4119)	39	693	323	296	394	3	0	0	0	52.46	0.46	0
camda_nyc	SRR1749150	Orig-repl	bin.4	k__Bacteria (UID203)	5449	104	58	95	9	0	0	0	0	15.52	0	0
camda_nyc	SRR1749373	Orig-repl	bin.2	o__Pseudomonadales (UID4488)	185	813	308	64	746	3	0	0	0	97.42	0.25	33.33
camda_nyc	SRR1749373	Orig-repl	bin.3	c__Gammaproteobacteria (UID4445)	228	583	244	27	555	1	0	0	0	97.13	0.14	0
camda_nyc	SRR1749373	Orig-repl	bin.1	root (UID1)	5656	56	24	55	1	0	0	0	0	4.17	0	0
camda_nyc	SRR1749832	Orig-repl	bin.3	f__Xanthomonadaceae (UID4214)	55	659	290	0	658	1	0	0	0	100	0.05	0
camda_nyc	SRR1749832	Orig-repl	bin.2	o__Actinomycetales (UID1663)	488	308	183	0	308	0	0	0	0	100	0	0
camda_nyc	SRR1749832	Orig-repl	bin.1	o__Pseudomonadales (UID4679)	87	674	364	88	584	2	0	0	0	84	0.41	0
camda_nyc	SRR1750033	Orig-repl	bin.8	f__Xanthomonadaceae (UID4214)	55	659	290	33	621	5	0	0	0	98.45	0.73	40
camda_nyc	SRR1750033	Orig-repl	bin.3	c__Bacilli (UID259)	750	273	152	86	184	3	0	0	0	72.93	1.54	0
camda_nyc	SRR1750033	Orig-repl	bin.6	k__Bacteria (UID203)	5449	104	58	62	42	0	0	0	0	63.79	0	0
camda_nyc	SRR1750033	Orig-repl	bin.2	k__Bacteria (UID203)	5449	104	58	85	19	0	0	0	0	25.86	0	0
camda_nyc	SRR1750033	Orig-repl	bin.1	k__Bacteria (UID203)	5449	104	58	89	15	0	0	0	0	15.67	0	0
camda_nyc	SRR1750033	Orig-repl	bin.7	k__Bacteria (UID203)	5449	104	58	96	7	1	0	0	0	13.79	1.72	100
camda_nyc	SRR1750033	Orig-repl	bin.4	k__Bacteria (UID203)	5449	104	58	96	7	1	0	0	0	13.79	1.72	0
camda_nyc	SRR1750033	Orig-repl	bin.5	root (UID1)	5656	56	24	56	0	0	0	0	0	0	0	0
camda_sac	Sample1A	Orig-repl	bin.2	k__Bacteria (UID203)	5449	104	58	48	24	32	0	0	0	76.65	47.02	84.38
camda_sac	Sample1A	Orig-repl	bin.1	o__Actinomycetales (UID1530)	622	257	152	78	177	2	0	0	0	74.67	0.49	50
camda_sac	Sample2B	Orig-repl	bin.1	k__Bacteria (UID203)	5449	104	58	89	15	0	0	0	0	14.58	0	0
camda_sac	Sample6C	Orig-repl	bin.1	root (UID1)	5656	56	24	56	0	0	0	0	0	0	0	0
ihmp_ST	HMP2_J00827_M_ST_T0_B0_0120_ZN9YTFN-1012_C8GAAANXX	Orig-repl	bin.7	p__Bacteroidetes (UID2605)	350	314	208	2	312	0	0	0	0	99.28	0	0
ihmp_ST	HMP2_J00827_M_ST_T0_B0_0120_ZN9YTFN-1012_C8GAAANXX	Orig-repl	bin.3	f__Bifidobacteriaceae (UID1462)	65	476	217	5	458	13	0	0	0	98.68	1.55	23.08
ihmp_ST	HMP2_J00827_M_ST_T0_B0_0120_ZN9YTFN-1012_C8GAAANXX	Orig-repl	bin.6	k__Bacteria (UID2982)	88	229	147	3	226	0	0	0	0	97.96	0	0
ihmp_ST	HMP2_J00827_M_ST_T0_B0_0120_ZN9YTFN-1012_C8GAAANXX	Orig-repl	bin.16	o__Bacteroidales (UID2654)	163	485	265	59	353	73	0	0	0	96.06	17	21.92
ihmp_ST	HMP2_J00827_M_ST_T0_B0_0120_ZN9YTFN-1012_C8GAAANXX	Orig-repl	bin.11	f__Lachnospiraceae (UID1286)	57	420	207	60	352	8	0	0	0	92.7	1.32	25
ihmp_ST	HMP2_J00827_M_ST_T0_B0_0120_ZN9YTFN-1012_C8GAAANXX	Orig-repl	bin.1	o__Clostridiales (UID1212)	172	263	149	42	221	0	0	0	0	87.11	0	0
ihmp_ST	HMP2_J00827_M_ST_T0_B0_0120_ZN9YTFN-1012_C8GAAANXX	Orig-repl	bin.17	k__Bacteria (UID203)	5449	103	58	44	8	21	9	18	3	85	163.28	80.11
ihmp_ST	HMP2_J00827_M_ST_T0_B0_0120_ZN9YTFN-1012_C8GAAANXX	Orig-repl	bin.2	o__Bacteroidales (UID2621)	198	427	260	109	318	0	0	0	0	79.44	0	0
ihmp_ST	HMP2_J00827_M_ST_T0_B0_0120_ZN9YTFN-1012_C8GAAANXX	Orig-repl	bin.15	f__Bifidobacteriaceae (UID1458)	77	464	220	102	360	2	0	0	0	74.2	0.55	100
ihmp_ST	HMP2_J00827_M_ST_T0_B0_0120_ZN9YTFN-1012_C8GAAANXX	Orig-repl	bin.8	k__Bacteria (UID203)	5449	102	56	62	32	6	2	0	0	64.45	12.5	100
ihmp_ST	HMP2_J00827_M_ST_T0_B0_0120_ZN9YTFN-1012_C8GAAANXX	Orig-repl	bin.14	k__Bacteria (UID2569)	434	278	186	118	158	2	0	0	0	62.02	1.08	0
ihmp_ST	HMP2_J00827_M_ST_T0_B0_0120_ZN9YTFN-1012_C8GAAANXX	Orig-repl	bin.4	k__Bacteria (UID203)	5449	104	58	65	38	1	0	0	0	56.03	1.72	100
ihmp_ST	HMP2_J00827_M_ST_T0_B0_0120_ZN9YTFN-1012_C8GAAANXX	Orig-repl	bin.12	p__Actinobacteria (UID2112)	31	211	124	101	108	2	0	0	0	52.68	0.88	0
ihmp_ST	HMP2_J00827_M_ST_T0_B0_0120_ZN9YTFN-1012_C8GAAANXX	Orig-repl	bin.10	k__Bacteria (UID203)	5449	104	58	70	34	0	0	0	0	48.28	0	0
ihmp_ST	HMP2_J00827_M_ST_T0_B0_0120_ZN9YTFN-1012_C8GAAANXX	Orig-repl	bin.9	k__Bacteria (UID203)	5449	103	57	47	39	12	5	0	0	47.37	3.51	22.22
ihmp_ST	HMP2_J00827_M_ST_T0_B0_0120_ZN9YTFN-1012_C8GAAANXX	Orig-repl	bin.13	k__Bacteria (UID203)	5449	104	58	86	18	0	0	0	0	29.31	0	0
ihmp_ST	HMP2_J00827_M_ST_T0_B0_0120_ZN9YTFN-1012_C8GAAANXX	Orig-repl	bin.18	k__Bacteria (UID203)	5449	103	57	87	16	0	0	0	0	19.62	0	0
ihmp_ST	HMP2_J00827_M_ST_T0_B0_0120_ZN9YTFN-1012_C8GAAANXX	Orig-repl	bin.5	k__Bacteria (UID203)	5449	104	58	98	6	0	0	0	0	10.34	0	0
ihmp_ST	HMP2_J00852_M_ST_T0_B0_0120_ZL9BTWF-05_HA986ADXX	Orig-repl	bin.5	k__Bacteria (UID2982)	88	229	147	55	174	0	0	0	0	87.06	0	0
ihmp_ST	HMP2_J00852_M_ST_T0_B0_0120_ZL9BTWF-05_HA986ADXX	Orig-repl	bin.9	k__Bacteria (UID203)	5449	103	58	63	25	14	1	0	0	60.34	23.28	70.59
ihmp_ST	HMP2_J00852_M_ST_T0_B0_0120_ZL9BTWF-05_HA986ADXX	Orig-repl	bin.4	o__Bacteroidales (UID2654)	163	486	266	188	294	4	0	0	0	51.5	0.75	0
ihmp_ST	HMP2_J00852_M_ST_T0_B0_0120_ZL9BTWF-05_HA986ADXX	Orig-repl	bin.2	k__Bacteria (UID203)	5449	104	58	77	27	0	0	0	0	41.72	0	0
ihmp_ST	HMP2_J00852_M_ST_T0_B0_0120_ZL9BTWF-05_HA986ADXX	Orig-repl	bin.3	k__Bacteria (UID203)	5449	104	58	81	23	0	0	0	0	32.76	0	0
ihmp_ST	HMP2_J00852_M_ST_T0_B0_0120_ZL9BTWF-05_HA986ADXX	Orig-repl	bin.1	k__Bacteria (UID203)	5449	104	58	88	16	0	0	0	0	22.41	0	0
ihmp_ST	HMP2_J00852_M_ST_T0_B0_0120_ZL9BTWF-05_HA986ADXX	Orig-repl	bin.7	k__Bacteria (UID203)	5449	104	58	93	11	0	0	0	0	18.97	0	0
ihmp_ST	HMP2_J00852_M_ST_T0_B0_0120_ZL9BTWF-05_HA986ADXX	Orig-repl	bin.6	root (UID1)	5656	56	24	55	1	0	0	0	0	4.17	0	0
ihmp_ST	HMP2_J00852_M_ST_T0_B0_0120_ZL9BTWF-05_HA986ADXX	Orig-repl	bin.8	root (UID1)	5656	56	24	56	0	0	0	0	0	0	0	0
ihmp_ST	HMP2_J00857_M_ST_T0_B0_0120_ZKVR426-02_C8GAAANXX	Orig-repl	bin.4	k__Bacteria (UID2982)	88	229	147	3	226	0	0	0	0	97.96	0	0
ihmp_ST	HMP2_J00857_M_ST_T0_B0_0120_ZKVR426-02_C8GAAANXX	Orig-repl	bin.14	p__Bacteroidetes (UID2605)	350	314	208	30	170	108	6	0	0	97.64	47.34	50.79
ihmp_ST	HMP2_J00857_M_ST_T0_B0_0120_ZKVR426-02_C8GAAANXX	Orig-repl	bin.20	f__Bifidobacteriaceae (UID1462)	65	476	217	33	442	1	0	0	0	96.08	0.15	0
ihmp_ST	HMP2_J00857_M_ST_T0_B0_0120_ZKVR426-02_C8GAAANXX	Orig-repl	bin.17	o__Bacteroidales (UID2621)	198	427	260	53	370	4	0	0	0	95.7	0.9	0
ihmp_ST	HMP2_J00857_M_ST_T0_B0_0120_ZKVR426-02_C8GAAANXX	Orig-repl	bin.13	o__Clostridiales (UID1212)	172	263	149	35	225	3	0	0	0	93.62	2.01	0
ihmp_ST	HMP2_J00857_M_ST_T0_B0_0120_ZKVR426-02_C8GAAANXX	Orig-repl	bin.18	f__Lachnospiraceae (UID1286)	57	420	207	64	347	9	0	0	0	93.44	1.93	0
ihmp_ST	HMP2_J00857_M_ST_T0_B0_0120_ZKVR426-02_C8GAAANXX	Orig-repl	bin.15	o__Clostridiales (UID1212)	172	263	149	29	231	3	0	0	0	89.23	2.01	33.33
ihmp_ST	HMP2_J00857_M_ST_T0_B0_0120_ZKVR426-02_C8GAAANXX	Orig-repl	bin.1	o__Clostridiales (UID1212)	172	261	147	58	193	10	0	0	0	88.4	1.13	70
ihmp_ST	HMP2_J00857_M_ST_T0_B0_0120_ZKVR426-02_C8GAAANXX	Orig-repl	bin.24	o__Bacteroidales (UID2654)	163	485	265	48	433	4	0	0	0	87.31	0.63	50
ihmp_ST	HMP2_J00857_M_ST_T0_B0_0120_ZKVR426-02_C8GAAANXX	Orig-repl	bin.2	o__Clostridiales (UID1120)	304	250	143	33	216	1	0	0	0	84.32	0.23	0
ihmp_ST	HMP2_J00857_M_ST_T0_B0_0120_ZKVR426-02_C8GAAANXX	Orig-repl	bin.12	k__Bacteria (UID203)	5449	103	58	46	19	37	1	0	0	83.45	58.1	50
ihmp_ST	HMP2_J00857_M_ST_T0_B0_0120_ZKVR426-02_C8GAAANXX	Orig-repl	bin.5	o__Clostridiales (UID1212)	172	261	147	70	188	3	0	0	0	83.39	0.68	66.67
ihmp_ST	HMP2_J00857_M_ST_T0_B0_0120_ZKVR426-02_C8GAAANXX	Orig-repl	bin.25	o__Clostridiales (UID1212)	172	260	146	55	202	3	0	0	0	82	1.16	33.33
ihmp_ST	HMP2_J00857_M_ST_T0_B0_0120_ZKVR426-02_C8GAAANXX	Orig-repl	bin.16	p__Actinobacteria (UID2112)	31	211	124	63	147	1	0	0	0	77.57	0.81	0
ihmp_ST	HMP2_J00857_M_ST_T0_B0_0120_ZKVR426-02_C8GAAANXX	Orig-repl	bin.3	k__Bacteria (UID1453)	901	171	117	35	132	4	0	0	0	74.47	2.66	0
ihmp_ST	HMP2_J00857_M_ST_T0_B0_0120_ZKVR426-02_C8GAAANXX	Orig-repl	bin.27	k__Bacteria (UID203)	5449	103	58	55	15	22	9	2	0	71.9	76.72	70.49
ihmp_ST	HMP2_J00857_M_ST_T0_B0_0120_ZKVR426-02_C8GAAANXX	Orig-repl	bin.8	k__Bacteria (UID203)	5449	104	58	62	42	0	0	0	0	64.66	0	0
ihmp_ST	HMP2_J00857_M_ST_T0_B0_0120_ZKVR426-02_C8GAAANXX	Orig-repl	bin.21	o__Clostridiales (UID1212)	172	263	149	98	165	0	0	0	0	61.16	0	0
ihmp_ST	HMP2_J00857_M_ST_T0_B0_0120_ZKVR426-02_C8GAAANXX	Orig-repl	bin.23	k__Bacteria (UID203)	5449	103	58	69	33	1	0	0	0	51.72	1.72	100
ihmp_ST	HMP2_J00857_M_ST_T0_B0_0120_ZKVR426-02_C8GAAANXX	Orig-repl	bin.28	k__Bacteria (UID203)	5449	102	56	68	33	1	0	0	0	46.59	1.79	100
ihmp_ST	HMP2_J00857_M_ST_T0_B0_0120_ZKVR426-02_C8GAAANXX	Orig-repl	bin.22	k__Bacteria (UID203)	5449	103	57	69	34	0	0	0	0	45.61	0	0
ihmp_ST	HMP2_J00857_M_ST_T0_B0_0120_ZKVR426-02_C8GAAANXX	Orig-repl	bin.7	k__Bacteria (UID203)	5449	104	58	68	36	0	0	0	0	44.91	0	0
ihmp_ST	HMP2_J00857_M_ST_T0_B0_0120_ZKVR426-02_C8GAAANXX	Orig-repl	bin.9	k__Bacteria (UID203)	5449	104	58	76	22	5	1	0	0	43.1	12.07	62.5
ihmp_ST	HMP2_J00857_M_ST_T0_B0_0120_ZKVR426-02_C8GAAANXX	Orig-repl	bin.6	k__Bacteria (UID203)	5449	104	58	88	16	0	0	0	0	27.59	0	0
ihmp_ST	HMP2_J00857_M_ST_T0_B0_0120_ZKVR426-02_C8GAAANXX	Orig-repl	bin.11	k__Bacteria (UID203)	5449	104	58	87	17	0	0	0	0	25	0	0
ihmp_ST	HMP2_J00857_M_ST_T0_B0_0120_ZKVR426-02_C8GAAANXX	Orig-repl	bin.10	root (UID1)	5656	56	24	55	1	0	0	0	0	4.17	0	0
ihmp_ST	HMP2_J00857_M_ST_T0_B0_0120_ZKVR426-02_C8GAAANXX	Orig-repl	bin.26	root (UID1)	5656	56	24	56	0	0	0	0	0	0	0	0
ihmp_ST	HMP2_J00857_M_ST_T0_B0_0120_ZKVR426-02_C8GAAANXX	Orig-repl	bin.19	root (UID1)	5656	56	24	56	0	0	0	0	0	0	0	0
ihmp_NS	HMP2_J16532_M_NS_T0_B0_0120_ZOZOW1T-84bR_HK3LNBGXX	Orig-repl	bin.1	root (UID1)	5656	56	24	56	0	0	0	0	0	0	0	0
ihmp_NS	HMP2_J29024_M_NS_T0_B0_0120_ZX52KVK-1032_C8H9PANXX	Orig-repl	bin.1	root (UID1)	5656	56	24	56	0	0	0	0	0	0	0	0
ihmp_ST	HMP2_J43807_M_ST_T0_B0_0120_ZLZNCLZ-1032_C93B2ANXX	Orig-repl	bin.2	k__Bacteria (UID203)	5449	104	58	18	31	23	31	1	0	94.02	135.5	33.61
ihmp_ST	HMP2_J43807_M_ST_T0_B0_0120_ZLZNCLZ-1032_C93B2ANXX	Orig-repl	bin.3	k__Bacteria (UID203)	5449	104	58	59	45	0	0	0	0	68.97	0	0
ihmp_ST	HMP2_J43807_M_ST_T0_B0_0120_ZLZNCLZ-1032_C93B2ANXX	Orig-repl	bin.1	k__Bacteria (UID203)	5449	104	58	76	28	0	0	0	0	44.83	0	0
